# Supplementary material for: Arabidopsis nitrate-induced aspartate oxidase gene expression is necessary to maintain metabolic balance under nitrogen nutrient fluctuation
Source: Commun Biol. 2022 May 9;5:432. doi: 10.1038/s42003-022-03399-5 (PMC9085827; doi:10.1038/s42003-022-03399-5)
Supplement: Supplementary file 3 — Supplementary Data 1 [file 42003_2022_3399_MOESM3_ESM.xlsx]

## Sheet: test
Supplementary Data 1 Metabolite contents in the wildtype Arabidopsis plants and two independent lines of AOpro(wt)-AO and AOpro(mut)-AO plants
		Sample [0d]							Sample 3d[-N]							Sample 3d[-N]+1d[+KNO3]
			AOpro(wt)-AO			AOpro(mut)-AO				AOpro(wt)-AO			AOpro(mut)-AO				AOpro(wt)-AO			AOpro(mut)-AO
Compound		WT	#1	#2		#1	#2		WT	#1	#2		#1	#2		WT	#1	#2		#1	#2
PEP	ave*	23.477ab	25.944a	23.879ab		17.19ab	18.303b		30.165	25.236	21.226		19.642	28.03		18.765	18.512	17.885		17.748	19.483
	std	4.616	3.026	4.542		5.779	2.841		5.073	5.149	4.395		4.573	8.202		6.319	5.466	2.619		5.059	3.671
3PGA	ave*	104.465ab	108.057a	101.538a		86.623ab	76.937b		174.638a	158.887ac	165.419a		93.481b	127.3bc		141.532	130.613	143.645		110.167	131.074
	std	21.41	16.172	8.059		11.793	9.759		34.761	5.708	12.962		14.275	14.181		25.591	17.606	7.167		31.858	12.682
FBP	ave*	0.897	0.663	0.931		0.63	0.882		0.674	1.412	0.95		0.599	1.332		0.483	1.326	1.009		1.761	1.431
	std	0.626	0.613	0.376		0.643	0.639		0.277	0.823	0.647		0.578	0.842		0.46	0.796	0.564		1.547	0.679
DHAP	ave*	8.013	7.209	6.952		9.605	8.303		8.205	8.395	4.972		9.754	8.551		12.451	8.558	10.287		9.92	10.643
	std	2.523	2.271	2.387		3.042	2.374		1.83	3.365	2.032		2.728	3.504		3.854	2.031	1.486		2.2	1.736
G-3-P	ave*	13.151ab	10.091ab	12.510ab		14.422a	9.740b		16.863a	15.045ab	13.713ab		11.115b	13.250ab		7.986a	8.274ab	7.920a		10.732b	9.822ab
	std	1.825	1.622	2.048		2.676	2.666		2.483	2.666	3.104		3.76	2.783		0.773	2.208	1.195		1.252	0.653
Pyruvate	ave*	25.131	46.02	N.D.		N.D.	N.D.		N.D.	N.D.	N.D.		32.764	N.D.		12.324	25.424	N.D.		N.D.	14.937
	std	24.066	31.836	N.C.		N.C.	N.C.		N.C.	N.C.	N.C.		45.086	N.C.		27.558	44.95	N.C.		N.C.	24.067
GA3P	ave*	2.068	1.83	1.673		2.679	2.073		2.741	2.748	2.728		1.732	2.785		2.905	2.731	3.39		3.333	2.244
	std	0.927	1.264	0.864		2.063	0.977		1.192	0.818	1.418		0.619	1.193		1.092	1.591	1.414		0.447	0.692
G1P	ave*	18.454	15.631	16.719		18.708	14.172		18.858	16.85	15.707		16.627	21.571		17.611	16.902	16.425		18.906	18.359
	std	2.389	3.367	4.317		2.402	2.85		2.989	3.865	1.881		3.179	4.705		3.584	1.227	2.11		2.215	2.129
F6P	ave*	80.437	72.541	69.459		67.872	64.975		83.684	80.687	80.899		68.654	65.804		74.146ab	69.124ab	66.551a		70.303ab	79.232b
	std	12.508	7.619	10.511		2.421	7.815		8.156	8.502	2.458		14.206	11.035		5.491	7.493	6.385		6.108	6.185
G6P	ave*	233.427	225.043	220.57		205.793	191.705		224.786	250.124	245.368		233.581	225.877		235.769	223.93	211.105		234.197	236.859
	std	15.439	18.466	40.712		12.715	14.051		16.196	25.939	21.784		33.93	27.783		15.989	14.613	15.67		21.852	14.681
RuBP	ave*	7.898	6.175	6.327		5.423	6.154		18.268a	14.722a	10.216ab		5.209b	12.636ab		14.219ab	13.801ab	15.607a		8.047b	10.116ab
	std	2.835	1.774	1.42		0.813	2.179		7.255	4.338	1.826		1.304	4.92		3.725	3.44	3.508		5.112	2.18
6PG	ave*	0.128	N.D.	N.D.		0.118	N.D.		0.11	N.D.	0.177		0.134	0.092		0.518	0.264	0.266		0.348	0.118
	std	0.287	N.C.	N.C.		0.264	N.C.		0.167	N.C.	0.244		0.183	0.207		0.605	0.253	0.182		0.338	0.264
Ru5P	ave*	3.612ab	3.032a	2.587a		4.409b	3.179a		5.679a	3.924ab	3.488b		3.280b	4.074ab		5.515	4.906	5.153		4.672	4.744
	std	0.589	0.459	0.653		0.616	0.828		1.283	0.863	0.878		0.901	1.232		0.992	0.477	0.887		0.992	0.666
E4P	ave*	1.156	0.777	N.D.		N.D.	N.D.		N.D.	N.D.	N.D.		0.445	N.D.		N.D.	0.604	1.3		1.071	1.732
	std	1.653	1.096	N.C.		N.C.	N.C.		N.C.	N.C.	N.C.		0.996	N.C.		N.C.	1.351	1.909		1.636	1.807
R5P	ave*	2.053	1.964	1.679		2.623	2.383		4.344a	2.864b	2.200bc		1.760c	2.961b		4.150a	3.243ab	3.298ab		2.873b	3.218ab
	std	0.512	0.199	0.564		1.041	0.451		0.304	0.464	0.823		0.417	0.633		0.789	0.608	0.815		0.432	0.514
S7P	ave*	29.305a	26.054ab	23.635ab		24.418ab	21.630b		48.129a	35.415b	33.504bc		23.448c	31.253bc		49.066a	37.965b	37.501b		26.713c	33.881bc
	std	2.851	2.376	5.503		3.627	4.767		7.151	4.534	2.826		7.604	3.031		5.693	5.754	2.542		6.703	3.551
Cinnamate	ave*	14.818a	14.404a	12.611a		22.241b	20.128b		18.182ab	17.328ab	13.313a		23.180b	17.982ab		27.755ac	21.909b	25.983ab		32.074c	32.355c
	std	1.557	1.328	1.611		3.639	1.681		2.978	1.194	2.427		4.892	4.095		2.395	2.712	2.403		1.889	2.371
Coumarate	ave*	1.400ab	1.727ab	1.548ab		0.339a	2.189b		2.505	1.691	2.205		2.853	2.515		2.52	1.74	2.327		2.554	3.043
	std	0.38	0.478	0.598		0.757	1.613		0.411	1.818	0.835		0.611	1.986		0.888	0.625	0.587		1.065	1.231
Shikimate	ave*	15.705ab	14.869ab	17.044a		22.521b	21.475ab		23.633	18.447	16.461		17.211	20.288		25.95	18.652	21.343		26.08	27.606
	std	2.826	1.852	4.217		5.411	3.777		2.476	3.133	4.492		4.316	7.598		7.207	2.777	2.721		5.348	4.037
Salicylate	ave*	1.039ab	1.466a	0.661bc		0.277c	0.311bc		0.749ab	0.982ab	1.336a		1.200ab	0.345b		0.826ab	1.002a	1.253a		0.527b	0.547b
	std	0.666	0.388	0.425		0.048	0.119		0.188	0.307	0.777		0.755	0.141		0.278	0.074	0.354		0.151	0.163
Oxalate	ave*	N.D.	N.D.	0.288		N.D.	N.D.		N.D.	N.D.	N.D.		N.D.	N.D.		1.558	N.D.	N.D.		2.152	1.828
	std	N.C.	N.C.	0.645		N.C.	N.C.		N.C.	N.C.	N.C.		N.C.	N.C.		3.484	N.C.	N.C.		4.813	4.088
Acconitate	ave*	5.114ab	3.072a	4.004ab		5.397b	4.664ab		4.868	5.137	5.41		7.169	7.095		8.475a	8.841a	9.004a		19.182b	17.960b
	std	1.563	0.94	1.111		1.094	0.46		0.804	1.186	1.124		2.294	2.054		2.183	1.29	2.174		4.54	4.679
Isocitrate	ave*	6.003	4.051	4.265		6.808	5.526		6.407	6.54	4.571		5.616	9.996		5.951a	5.783a	6.986ab		9.410b	8.480b
	std	2.941	1.488	1.217		3.229	1.976		2.01	1.162	1.063		1.984	5.833		1.346	1.131	1.514		1.463	1.793
Citrate	ave*	467.265	304.463	394.556		444.988	363.635		161.721a	160.664a	196.338a		398.577b	271.399ab		314.826a	301.883a	325.900a		1346.729b	1470.676b
	std	82.124	133.539	160.774		52.682	52.524		39.46	23.378	35.13		155.722	62.627		82.226	47.472	37.113		346.048	99.379
Fumarate	ave*	1094.401a	1020.950a	900.650a		541.887b	511.971b		6812.124a	6958.325a	5990.156a		2971.480b	4092.007b		6214.796a	5159.282a	5184.623a		3098.776b	3198.118b
	std	163.557	98.646	252.078		68.983	55.327		337.37	664.99	1001.18		1049.36	528.216		628.868	581.535	400.718		986.532	292.867
Malate	ave*	2353.522a	1852.802b	1767.091b		1617.038b	1437.984b		4130.684a	4105.352a	3649.502a		2765.839b	3905.706a		5243.121a	4906.443a	2254.769b		2237.667b	2194.373b
	std	148.515	177.811	458.624		140.285	100.73		223.204	240.411	407.938		624.373	503.071		272.502	405.125	123.117		312.054	140.131
2OG	ave*	8.482	7.951	6.339		9.873	10.959		4.632ab	6.340a	2.040b		0.979b	N.D.a		9.561ac	6.404bc	6.819abc		5.064b	8.700c
	std	1.506	2.32	0.571		3.518	5.616		2.373	2.125	2.837		2.189	N.C.		2.292	0.943	1.345		0.943	1.965
Succinate	ave*	25.793	20.221	19.381		21.4	23.649		20.084	32.372	23.51		24.845	29.348		21.053a	19.174a	34.831b		39.781b	46.124b
	std	8.434	5.475	2.095		2.613	3.437		7.664	3.269	9.706		8.496	11.144		6.585	12.1	5.568		11.865	12.135
Glycolate	ave*	18.718	6.915	N.D.		N.D.	N.D.		N.D.	N.D.	1.927		N.D.	N.D.		N.D.	N.D.	N.D.		N.D.	N.D.
	std	27.522	15.461	N.C.		N.C.	N.C.		N.C.	N.C.	4.309		N.C.	N.C.		N.C.	N.C.	N.C.		N.C.	N.C.
Glyoxylate	ave*	N.D.	N.D.	N.D.		N.D.	N.D.		N.D.	N.D.	N.D.		N.D.	N.D.		N.D.	N.D.	N.D.		N.D.	N.D.
	std	N.C.	N.C.	N.C.		N.C.	N.C.		N.C.	N.C.	N.C.		N.C.	N.C.		N.C.	N.C.	N.C.		N.C.	N.C.
Lactate	ave*	172.592	117.712	93.41		152.191	195.266		183.556	79.425	114.801		130.124	196.376		48.631	70.811	49.585		46.606	86.192
	std	142.937	94.266	129.456		108.811	145.283		193.373	49.508	60.169		63.445	52.707		30.385	73.2	32.273		13.214	9.704
Ascorbate	ave*	1177.53	1257.89	1028.48		1809.3	1281.85		2302.08	2117.45	1469.34		1773.75	2350.56		1905.17	1586.86	1538.2		1752.72	1827.56
	std	308.262	219.95	477.435		442.747	256.787		430.727	124.707	471.202		308.363	582.203		229.59	396.822	369.671		618.496	540.898
Ornithine	ave*	14.572	22.713	20.786		28.108	27.616		14.129	5.909	9.879		11.785	11.915		8.773	6.322	5.891		6.247	9.462
	std	8.881	15.877	26.814		21.529	16.492		11.52	2.496	3.79		3.723	4.049		3.834	4.066	1.843		0.88	1.3
Lys	ave*	23.177	21.475	20.638		28.041	26.502		41.904a	37.384ab	29.239b		28.530b	28.354b		25.205ab	24.441ab	22.426a		26.411b	25.034ab
	std	1.539	3.4	6.029		4.064	4.878		10.077	5.014	2.135		4.361	4.594		2.063	1.26	1.718		1.765	1.392
Arg	ave*	451.719a	295.677a	326.848a		883.524b	779.408b		53.11	55.763	52.824		117.48	143.63		53.503	59.622	42.577		58.216	51.807
	std	135.972	28.673	78.342		133.972	130.145		5.194	2.154	1.8		60.36	207.868		7.567	25.36	3.594		12.883	11.745
Ala	ave*	920.194	822.471	942.341		1010.27	894.828		609.016a	692.017ab	871.184b		810.273ab	783.452ab		1062.014ab	994.768ab	1022.377a		1132.389b	1091.003ab
	std	80.672	102.436	175.219		146.071	76.968		48.594	57.307	77.17		155.81	167.54		97.275	9.876	83.665		30.144	83.748
Asn	ave*	797.093ac	706.392a	672.583a		986.417b	916.359bc		294.793a	308.607a	326.260a		562.649b	458.254ab		519.139ac	477.101a	470.836a		618.370b	577.792bc
	std	40.802	26.587	118.312		97.913	79.759		18.865	11.43	36.741		106.19	202.062		22.055	13.891	50.999		39.45	37.957
Gln	ave*	3983.446a	3210.716b	3164.050b		4846.096c	4426.390ac		1393.136a	1581.265ab	1798.637ab		3066.215b	2344.221ab		3921.052a	3133.027b	3127.469b		3651.562ac	3333.281bc
	std	234.197	176.222	569.237		327.239	444.409		138.033	85.66	158.067		486.992	1448.56		277.793	87.564	249.151		80.751	177.771
Glu	ave*	2418.894ac	2248.428ab	1939.976b		2603.181c	2490.681ac		2323.174a	2402.451a	2069.154a		3546.417b	2791.839a		4123.336a	3414.215b	3480.911b		4488.189a	4331.864a
	std	212.195	135.761	353.725		68.197	117.084		206.931	147.795	283.699		539.507	445.299		186.326	177.075	290.099		235.22	159.971
Asp	ave*	2356.67	2288.04	2236.35		2130.91	1913.76		1459.895a	1652.798ac	1827.248ac		2562.356b	2029.623c		3411.683ac	3117.400b	3181.069ab		3463.298c	3289.480abc
	std	167.561	120.142	425.659		174.676	176.194		26.181	33.15	260.768		392.087	262.195		141.97	82.797	190.058		125.147	177.019
His	ave*	51.532ac	47.327a	46.382a		69.533b	64.281bc		36.975ab	35.240ab	31.301a		48.320b	40.224ab		67.771a	55.357b	52.461b		58.586b	58.425b
	std	2.859	7.513	11.631		8.778	9.008		7.375	1.911	2.27		7.655	16.137		5.924	2.796	4.748		2.689	4.254
Gly	ave*	196.690ac	220.316ab	177.818a		290.077b	267.735bc		144.214	96.775	100.904		122.685	147.312		535.112a	200.612b	223.768b		121.067b	185.515b
	std	12.887	59.872	66.722		39.334	27.86		34.509	11.3	15.943		24.146	118.018		279.555	38.033	47.604		13.372	52.051
Ile	ave*	26.188	26.331	25.536		24.594	22.638		44.181a	38.748ab	31.658bc		24.522c	25.277c		32.115a	29.992ab	28.344b		27.158bc	26.032c
	std	1.23	2.67	7.491		4.46	4.449		8.036	4.606	3.781		3.473	4.008		2.949	1.943	0.808		1.346	0.79
Leu	ave*	21.499	22.003	19.556		23.838	22.955		47.813a	42.028ab	31.198bc		23.151c	28.106bc		25.484	23.028	21.957		25.752	26.068
	std	1.1	4.781	7.096		4.71	5.341		14.214	7.975	4.091		4.286	5.299		4.616	1.797	2.314		1.782	0.702
Met	ave*	17.029ab	15.052a	14.232a		19.653b	15.841a		11.366a	13.290ab	12.680ab		14.504b	11.557a		16.744a	12.991b	16.454a		17.058a	16.197a
	std	1.312	1.387	2.694		2	1.741		0.997	0.548	1.477		2.403	1.408		1.809	0.871	0.798		1.355	0.906
Pro	ave*	493.473a	384.592a	394.818a		1942.057b	1854.753b		256.777a	242.767a	212.766a		1264.491b	648.493a		1021.534a	557.299a	659.213a		2677.416b	1836.060c
	std	60.326	61.092	90.361		97.379	174.036		28.367	25.935	32.418		487.436	515.099		266.207	45.172	100.834		719.298	181.708
Phe	ave*	23.185	23.588	21.646		20.693	19.811		34.273a	33.991a	30.465a		18.612b	22.327b		33.718a	23.505b	26.576ab		18.325c	19.589c
	std	3.21	0.893	3.89		4.397	2.986		5.789	3.17	4.101		3.192	2.733		5.464	1.886	3.102		0.646	1.324
Cys	ave*	4.161ab	3.178ab	2.625a		6.827b	4.095ab		1.650a	2.808ab	1.132a		4.761b	4.273b		0.620a	0.810a	0.750a		3.177b	1.973ab
	std	0.89	1.793	0.933		3.455	2.045		0.496	1.283	0.886		1.59	2.119		0.223	0.323	0.03		1.631	0.677
GABA	ave*	14.868ab	13.590ab	10.678a		17.424ab	21.025b		19.993ab	21.601ab	17.681a		24.974b	24.555b		17.968	17.28	14.401		18.149	16.085
	std	2.206	3.377	1.785		2.297	8.549		2.689	2.789	2.728		3.206	4.37		3.313	6.882	7.459		3.658	2.982
Ser	ave*	1538.160ac	1403.266a	1163.910a		2157.355b	1846.489bc		2370.191a	2199.499a	1663.856b		2149.364ab	2144.023ab		1608.313a	1407.944ab	1303.025b		1547.161ab	1423.348ab
	std	153.733	150.184	374.429		182.316	149.954		250.205	77.618	110.446		351.313	400.964		244.792	64.289	58.669		176.88	86.436
Val	ave*	72.835	66.902	64.995		72.902	65.881		72.322	71.017	65.738		68.813	63.677		84.037ac	73.528b	72.447b		85.678a	77.482bc
	std	2.11	5.041	14.131		7.04	9.269		9.05	5.406	5.634		10.501	13.202		4.37	2.59	3.73		0.902	4.631
HomoSer	ave*	10.680a	10.413a	10.410a		15.110b	12.779ab		1.376a	1.677a	2.373a		6.545b	3.554a		11.690a	8.523b	10.566ab		10.126ab	8.805b
	std	0.785	0.946	2.022		1.435	0.983		0.246	0.196	0.402		1.18	2.307		1.935	0.354	0.534		1.166	0.64
Thr	ave*	1087.58	1063.46	1045.29		1244.05	1107.92		503.299a	612.781a	643.830a		1198.250b	728.041a		1561.166ab	1459.468ac	1539.219abc		1678.345b	1350.242c
	std	96.504	88.008	253.389		47.237	84.741		25.512	52.043	55.905		183.389	181.361		90.064	43.864	85.155		174.481	82.829
Trp	ave*	7.669	7.475	6.747		7.794	7.612		13.102a	12.214a	9.564b		7.222b	9.168b		15.483a	9.513b	10.462b		10.733b	10.666b
	std	0.654	0.486	1.555		1.361	1.791		1.486	1.484	1.049		1.276	1.444		4.14	1.63	1.847		2.13	0.711
Citrulline	ave*	301.229a	293.770a	309.301a		414.340b	333.447a		57.623a	72.165ac	99.563ac		176.737b	112.198c		179.713ab	164.359a	195.200b		179.002ab	151.982a
	std	37.499	23.912	59.343		78.821	43.82		8.259	4.846	13.787		25.48	65.853		13.744	12.691	10.833		23.297	10.476
Tyr	ave*	8.187	9.553	9.029		8.971	8.719		24.713a	21.593a	16.387b		8.913c	12.328bc		13.790a	7.521b	8.753b		7.183b	7.726b
	std	0.987	3.049	5.048		3.856	2.906		7.931	4.292	2.128		1.508	2.687		2.574	0.568	1.905		0.701	0.754
Spermine	ave*	0.695a	0.766a	0.803a		1.531b	1.494b		0.948a	1.013a	1.185a		2.830b	1.245a		1.410a	1.257a	1.245a		2.951b	2.289b
	std	0.231	0.202	0.308		0.332	0.191		0.129	0.137	0.109		0.622	0.469		0.164	0.185	0.099		0.867	0.481
Spermidine	ave*	64.568	66.305	61.508		65.748	60.577		50.135a	51.146a	50.372a		50.439a	34.598b		51.038a	44.951bc	45.747ac		41.585cd	35.718d
	std	3.474	3.596	13.016		7.037	4.54		1.738	2.429	2.852		6.274	8.019		2.456	2.818	0.798		5.426	2.328
Putrescine	ave*	12.765a	10.258ab	8.091b		21.450c	23.165c		16.847ab	16.145ab	12.921a		22.620b	40.039c		13.644a	9.286ab	7.312b		12.237ab	11.804ab
	std	0.756	0.838	1.806		1.199	1.666		3.519	2.393	1.22		4.36	8.405		2.686	1.565	1.328		4.522	1.858
Nicotineamide	ave*	0.027	0.032	0.064		0.037	0.053		0.196	0.122	0.1		0.177	0.07		0.122	0.145	0.084		0.174	0.153
	std	0.06	0.072	0.064		0.052	0.05		0.188	0.05	0.101		0.092	0.064		0.083	0.07	0.035		0.077	0.144
ACC	ave*	N.D.	N.D.	N.D.		N.D.	N.D.		N.D.	N.D.	N.D.		N.D.	N.D.		N.D.	N.D.	N.D.		N.D.	N.D.
	std	N.C.	N.C.	N.C.		N.C.	N.C.		N.C.	N.C.	N.C.		N.C.	N.C.		N.C.	N.C.	N.C.		N.C.	N.C.
Pipecoline	ave*	58.291a	29.116b	18.026b		25.733b	21.732b		56.954ab	75.263a	42.370b		35.508b	27.374b		51.264a	51.353a	44.401ab		41.577ab	29.661b
	std	17.315	6.263	13.421		3.984	1.27		18.627	27.957	9.24		8.049	5.655		17.068	7.459	10.91		11.342	3.643
GSSG	ave*	49.046	53.099	34.93		41.288	27.065		74.586	84.603	87.182		93.374	60.562		116.596	95.351	109.819		116.751	137.611
	std	10.708	32.49	16.58		18.19	9.313		4.158	7.816	15.612		35.568	26.546		10.899	10.306	15.017		40.16	23.521
GSH	ave*	312.455	251.917	260.718		358.197	349.864		88.455a	86.893a	66.687a		271.352b	260.423b		44.120a	54.421a	30.974a		192.715b	111.370ab
	std	45.929	133.411	66.413		88.057	53.228		20.49	29.514	35.113		125.812	66.067		26.265	24.147	7.631		123.905	31.634
Urea	ave*	58.689	79.897	86.393		77.175	119.864		124.115ab	50.388a	79.483ab		92.054ab	162.069b		37.496	72.308	57.937		42.45	76.934
	std	29.754	55.823	120.374		73.274	97.662		88.059	20.229	29.833		26.501	35.113		14.223	48.966	16.69		10.42	14.689
Allamtoin	ave*	108.459	124.654	89.011		106.756	118.829		85.153a	109.125ab	83.924a		104.753a	147.581b		98.585	94.151	87.802		109.677	99.976
	std	18.486	47.874	21.216		34.701	26.111		11.359	19.835	10.242		23.822	33.999		15.026	10.546	9.68		16.804	12.482
Urate	ave*	84.155	104.194	104.031		113.531	95.693		131.66	130.141	154.395		123.754	166.252		123.597	130.68	112.85		131.224	145.561
	std	3.796	22.179	25.562		7.552	12.813		28.698	13.694	15.623		19.59	35.827		28.765	22.451	14.621		33.338	47.688
Allantoinate	ave*	40.938a	36.813ab	41.469a		34.307ab	26.473b		7.604	9.524	9.436		15.379	10.312		9.168	12.669	10.503		15.167	13.026
	std	4.949	5.279	9.697		6.998	7.042		1.465	1.531	1.623		5.649	9.644		2.168	1.761	2.345		4.352	6.607
*Unit, nmol/g FW
Metabolites in the shoots of WT, AOpro(wt)-AO, and AOpro(mut)-AO plants grown according to the scheme shown in Fig. 5A were analyzed using the CE-LC/MS system.
N.D., not detected; N.C., not calculated.
Data represent mean (ave) and standard deviation (std) (n = 5). Two shoots (AOpro(wt)-AO plants) or three–five shoots (AOpro(mut)-AO plants) were pooled to form one independent biological replicate.
Different letters in the upper right corner of the numbers (a-d) denote statistically significant differences among plants grown under the same growth condition (Tukey’s honestly significant difference [HSD] test; P < 0.05).
