# Supplementary material for: Arabidopsis nitrate-induced aspartate oxidase gene expression is necessary to maintain metabolic balance under nitrogen nutrient fluctuation
Source: Commun Biol. 2022 May 9;5:432. doi: 10.1038/s42003-022-03399-5 (PMC9085827; doi:10.1038/s42003-022-03399-5)
Supplement: Supplementary file 4 — Supplementary Data 2 [file 42003_2022_3399_MOESM4_ESM.xlsx]

## Sheet: Upregulated in AOpro(mut) AO
Supplementary Data 2 Genes expressed to higher levels in AOpro(mut)-AO plants than in AOpro(wt)-AO plants when grown in 1/10MS medium for 20 d
Probe name	AGI code	Log2 fold change	Description
A_84_P11230	AT5G54190	3.42313	tair|PORA (Protochlorophyllide reductase A); oxidoreductase/ protochlorophyllide reductase [AT5G54190.1]
A_84_P13057	AT5G36910	3.30825	tair|THI2.2 (THIONIN 2.2); toxin receptor binding [AT5G36910.1]
A_84_P18640	AT4G16590	3.1909	tair|ATCSLA01 (Cellulose synthase-like A1); glucosyltransferase/ transferase, transferring glycosyl groups [AT4G16590.1]
A_84_P210918	AT1G32190	2.95444	tair|similar to unknown protein [Arabidopsis thaliana] (TAIR:AT2G24320.1); similar to unnamed protein product [Vitis vinifera] (GB:CAO63335.1)
A_84_P784216	AT5G24780	2.75042	tair|VSP1 (VEGETATIVE STORAGE PROTEIN 1) [AT5G24780.2]
A_84_P565450	AT5G16980	2.62506	tair|NADP-dependent oxidoreductase, putative [AT5G16980.1]
A_84_P75404	AT5G55150	2.48586	tair|F-box family protein [AT5G55150.1]
A_84_P11360	AT1G52040	2.47939	tair|MBP1 (MYROSINASE-BINDING PROTEIN 1) [AT1G52040.1]
A_84_P789231	AT5G60250	2.43058	ug|Arabidopsis thaliana mRNA, clone: RAFL17-50-E02 [AK117807]
A_84_P145159	AT5G50360	2.34418	tair|similar to unknown protein [Arabidopsis thaliana] (TAIR:AT5G63350.1); similar to unnamed protein product [Vitis vinifera] (GB:CAO68256.1) [AT5G50360.1]
A_84_P519046	AT3G09450	2.30987	tair|similar to unknown protein [Arabidopsis thaliana] (TAIR:AT2G28780.1); similar to unnamed protein product [Vitis vinifera] (GB:CAO15627.1) [AT3G09450.1]
A_84_P582570	AT5G51530	2.29647	tair|ubiquitin carboxyl-terminal hydrolase-related [AT5G51530.1]
A_84_P17859	AT5G57560	2.25832	tair|TCH4 (TOUCH 4); hydrolase, acting on glycosyl bonds / xyloglucan:xyloglucosyl transferase [AT5G57560.1]
A_84_P831354	AT4G17470	2.10613	tair|palmitoyl protein thioesterase family protein [AT4G17470.1]
A_84_P868217	AT1G52030	2.08209	tair|MBP2 (MYROSINASE-BINDING PROTEIN 2) [AT1G52030.2]
A_84_P765122	AT4G04223	1.9825	tair|other RNA [AT4G04223.1]
A_84_P100746	AT3G28220	1.96237	tair|meprin and TRAF homology domain-containing protein / MATH domain-containing protein [AT3G28220.1]
A_84_P10296	AT5G57660	1.95578	tair|zinc finger (B-box type) family protein [AT5G57660.1]
A_84_P11966	AT4G28520	1.90144	tair|CRU3 (CRUCIFERIN 3); nutrient reservoir [AT4G28520.1]
A_84_P16943	AT1G52410	1.84891	tair|TSA1 (TSK-ASSOCIATING PROTEIN 1); calcium ion binding / protein binding [AT1G52410.1]
A_84_P825374	AT5G50915	1.79413	tair|basic helix-loop-helix (bHLH) family protein [AT5G50915.2]
A_84_P23078	AT3G21500	1.77046	tair|DXPS1; 1-deoxy-D-xylulose-5-phosphate synthase [AT3G21500.1]
A_84_P192434	AT4G36850	1.76297	tair|PQ-loop repeat family protein / transmembrane family protein [AT4G36850.1]
A_84_P23535	AT5G57630	1.73717	tair|CIPK21 (CBL-INTERACTING PROTEIN KINASE 21); kinase [AT5G57630.1]
A_84_P20648	AT5G44120	1.72461	tair|CRA1 (CRUCIFERINA); nutrient reservoir [AT5G44120.1]
A_84_P826714	AT1G52000	1.71442	tair|jacalin lectin family protein [AT1G52000.1]
A_84_P21473	AT4G15210	1.70981	tair|ATBETA-AMY (BETA-AMYLASE); beta-amylase [AT4G15210.1]
A_84_P806987	AT5G54270	1.70725	tair|LHCB3 (LIGHT-HARVESTING CHLOROPHYLL BINDING PROTEIN 3) [AT5G54270.1]
A_84_P15037	AT5G61070	1.70645	tair|HDA18 (histone deacetylase 18); histone deacetylase [AT5G61070.1]
A_84_P23770	AT1G48750	1.70488	tair|protease inhibitor/seed storage/lipid transfer protein (LTP) family protein [AT1G48750.1]
A_84_P110902	AT5G60680	1.66241	tair|similar to unknown protein [Arabidopsis thaliana] (TAIR:AT3G45210.1); similar to unnamed protein product [Vitis vinifera] (GB:CAO21845.1)
A_84_P537220	AT5G57510	1.6594	tair|unknown protein [AT5G57510.1]
A_84_P19548	AT4G32510	1.60614	tair|anion exchanger [AT4G32510.1]
A_84_P15968	AT5G57800	1.60423	tair|CER3/FLP1/WAX2/YRE (ECERIFERUM 3); catalytic [AT5G57800.1]
A_84_P13368	AT1G20160	1.59547	tair|ATSBT5.2; subtilase [AT1G20160.1]
A_84_P16890	AT5G50800	1.59276	tair|nodulin MtN3 family protein [AT5G50800.1]
A_84_P757222	AT2G16367	1.58837	tair|Encodes a defensin-like (DEFL) family protein. [AT2G16367.1]
A_84_P22571	AT5G52310	1.58646	tair|COR78 (COLD REGULATED 78) [AT5G52310.1]
A_84_P568630	AT2G42170	1.55481	tair|actin, putative [AT2G42170.1]
A_84_P575328	AT5G47600	1.55406	tair|heat shock protein-related [AT5G47600.1]
A_84_P18763	AT5G45820	1.54877	tair|CIPK20 (CBL-INTERACTING PROTEIN KINASE 20); kinase [AT5G45820.1]
A_84_P266810	AT2G21640	1.54293	tair|similar to unknown protein [Arabidopsis thaliana] (TAIR:AT3G05570.1; TAIR:AT4G39235.1); similar to hypothetical protein OsI_027197 [Oryza sativa (indica cultivar-group)] (GB:EAZ05965.1) [AT2G21640.1
A_84_P273720	AT5G60610	1.53563	tair|F-box family protein [AT5G60610.1]
A_84_P604788	AT5G59510	1.5165	tair|DVL18/RTFL5 (ROTUNDIFOLIA LIKE 5) [AT5G59510.1]
A_84_P121202	AT5G56810	1.50471	tair|F-box family protein [AT5G56810.1]
A_84_P868891	AT1G52400	1.49825	tair|BGL1 (BETA-GLUCOSIDASE HOMOLOG 1); hydrolase, hydrolyzing O-glycosyl compounds [AT1G52400.1]
A_84_P132975	AT5G57655	1.49723	tair|xylose isomerase family protein [AT5G57655.2]
A_84_P10100	AT4G34400	1.49488	tair|DNA binding / transcription factor [AT4G34400.1]
A_84_P16894	AT5G51910	1.48558	tair|TCP family transcription factor, putative [AT5G51910.1]
A_84_P17520	AT1G24070	1.4855	tair|ATCSLA10 (Cellulose synthase-like A10); transferase, transferring glycosyl groups [AT1G24070.1]
A_84_P579822	AT5G57887	1.48452	tair|unknown protein [AT5G57887.1]
A_84_P251975	AT5G56520	1.48044	tair|similar to unknown protein [Arabidopsis thaliana] (TAIR:AT1G55365.1) [AT5G56520.1]
A_84_P16923	AT5G59820	1.46999	tair|RHL41 (RESPONSIVE TO HIGH LIGHT 41); nucleic acid binding / transcription factor/ zinc ion binding [AT5G59820.1]
A_84_P19729	AT5G51210	1.45042	tair|OLEO3 (OLEOSIN3) [AT5G51210.1]
A_84_P14072	AT5G56320	1.44649	tair|ATEXPA14 (ARABIDOPSIS THALIANA EXPANSIN A14) [AT5G56320.1]
A_84_P590512	AT5G53660	1.44605	tair|AtGRF7 (GROWTH-REGULATING FACTOR 7) [AT5G53660.1]
A_84_P822373	AT3G28270	1.43552	tair|Identical to UPF0496 protein At3g28270 [Arabidopsis Thaliana] (GB:Q9LHD9;GB:Q8H7D0;GB:Q8H7E9;GB:Q944H3); similar to AT14A [Arabidopsis thaliana] (TAIR:AT3G28290.1; TAIR:AT3G28300.1)
A_84_P63754	AT5G54585	1.42842	tair|unknown protein [AT5G54585.1]
A_84_P96276	AT5G60100	1.42751	tair|APRR3 (PSEUDO-RESPONSE REGULATOR 3); transcription regulator [AT5G60100.1]
A_84_P807070	AT2G34420	1.42718	tair|LHB1B2 (Photosystem II light harvesting complex gene 1.5); chlorophyll binding [AT2G34420.1]
A_84_P805135	AT3G15450	1.42188	tair|similar to unknown protein [Arabidopsis thaliana] (TAIR:AT4G27450.1); similar to unknown [Populus trichocarpa] (GB:ABK93866.1)
A_84_P10285	AT5G54510	1.40774	tair|DFL1/GH3.6 (DWARF IN LIGHT 1); indole-3-acetic acid amido synthetase [AT5G54510.1]
A_84_P21494	AT5G02810	1.40693	tair|PRR7 (PSEUDO-RESPONSE REGULATOR 7); transcription regulator [AT5G02810.1]
A_84_P824725	AT5G55530	1.40589	tair|C2 domain-containing protein [AT5G55530.1]
A_84_P13104	AT5G49520	1.40452	tair|WRKY48 (WRKY DNA-binding protein 48); transcription factor [AT5G49520.1]
A_84_P523896	AT5G50335	1.40302	tair|unknown protein [AT5G50335.1]
A_84_P570015	AT5G57123	1.40176	tair|similar to unknown protein [Arabidopsis thaliana] (TAIR:AT4G29905.1); similar to hypothetical protein MtrDRAFT_AC148819g4v2 [Medicago truncatula] (GB:ABD28467.1) [AT5G57123.1]
A_84_P558681	AT1G53885	1.40104	tair|senescence-associated protein-related [AT1G53885.1]
A_84_P260340	AT1G76240	1.40082	tair|similar to unknown protein [Arabidopsis thaliana] (TAIR:AT2G17080.1); similar to Os06g0725500 [Oryza sativa] (GB:NP_001058623.1)
A_84_P768357	AT5G55410	1.39818	tair|protease inhibitor/seed storage/lipid transfer protein (LTP) family protein [AT5G55410.2]
A_84_P12686	AT3G25180	1.39419	tair|CYP82G1 (cytochrome P450, family 82, subfamily G, polypeptide 1); oxygen binding [AT3G25180.1]
A_84_P65254	AT5G60260	1.38556	tair|unknown protein [AT5G60260.1]
A_84_P845206	AT1G06450	1.37517	tair|CCR4-NOT transcription complex protein, putative [AT1G06450.1]
A_84_P288490	AT2G05070	1.37332	tair|LHCB2.2 (Photosystem II light harvesting complex gene 2.2); chlorophyll binding [AT2G05070.1]
A_84_P531393	AT2G37210	1.36727	tair|Encodes a protein of unknown function. It has been crystallized and shown to be structurally almost identical to the protein encoded by At5g11950. [AT2G37210.1]
A_84_P578929	AT5G57830	1.36486	tair|similar to unknown protein [Arabidopsis thaliana] (TAIR:AT4G30830.1); similar to unnamed protein product [Vitis vinifera] (GB:CAO66637.1)
A_84_P74054	AT5G59790	1.35996	tair|similar to unknown protein [Arabidopsis thaliana] (TAIR:AT3G46110.1); similar to hypothetical protein [Vitis vinifera] (GB:CAN67325.1)
A_84_P811745	AT1G03880	1.35578	tair|CRU2 (CRUCIFERIN 2); nutrient reservoir [AT1G03880.1]
A_84_P23838	AT1G73480	1.35271	tair|hydrolase, alpha/beta fold family protein [AT1G73480.1]
A_84_P516826	AT5G57345	1.35203	tair|similar to unknown [Populus trichocarpa x Populus deltoides] (GB:ABK96592.1) [AT5G57345.1]
A_84_P280900	AT3G07350	1.35027	tair|similar to unknown protein [Arabidopsis thaliana] (TAIR:AT3G25240.1); similar to unnamed protein product [Vitis vinifera] (GB:CAO38687.1)
A_84_P20697	AT5G57590	1.34853	tair|BIO1 (BIOTIN AUXOTROPH 1) [AT5G57590.1]
A_84_P13338	AT1G18710	1.34754	tair|AtMYB47 (myb domain protein 47); DNA binding / transcription factor [AT1G18710.1]
A_84_P597644	AT5G52547	1.34468	tair|unknown protein [AT5G52547.1]
A_84_P847209	AT5G55180	1.3433	tair|glycosyl hydrolase family 17 protein [AT5G55180.1]
A_84_P767982	AT5G57340	1.3406	tair|similar to hypothetical protein MtrDRAFT_AC155282g59v2 [Medicago truncatula] (GB:ABN08100.1) [AT5G57340.1]
A_84_P11216	AT5G49990	1.33681	tair|xanthine/uracil permease family protein [AT5G49990.1]
A_84_P22187	AT3G12203	1.33587	tair|SCPL17 (serine carboxypeptidase-like 17); serine carboxypeptidase [AT3G12203.1]
A_84_P272630	AT5G57410	1.33465	tair|similar to unknown protein [Arabidopsis thaliana] (TAIR:AT2G18876.1); similar to unnamed protein product [Vitis vinifera] (GB:CAO43234.1); contains domain PTHR21736 (PTHR21736) [AT5G57410.1]
A_84_P200424	AT5G56380	1.32715	tair|F-box family protein [AT5G56380.1]
A_84_P610481	AT2G34600	1.31591	tair|JAZ7/TIFY5B (JASMONATE-ZIM-DOMAIN PROTEIN 7) [AT2G34600.1]
A_84_P786969	AT1G52890	1.3152	ug|Arabidopsis thaliana Full-length cDNA Complete sequence from clone GSLTFB14ZF09 of Flowers and buds of strain col-0 of Arabidopsis thaliana (thale cress) [BX813389]
A_84_P273250	AT5G56220	1.31128	tair|nucleoside-triphosphatase/ nucleotide binding [AT5G56220.1]
A_84_P13124	AT5G55340	1.31095	tair|long-chain-alcohol O-fatty-acyltransferase family protein / wax synthase family protein [AT5G55340.1]
A_84_P53580	AT5G52600	1.3015	tair|AtMYB82 (myb domain protein 82); DNA binding / transcription factor [AT5G52600.1]
A_84_P16914	AT5G57840	1.29969	tair|transferase family protein [AT5G57840.1]
A_84_P132245	AT5G50940	1.29851	tair|pseudogene of unknown protein [AT5G50940.1]
A_84_P825390	AT5G58470	1.29649	tc|O98292_9ROSI (O98292) Maturase (Fragment), partial (6%) [TC313708]
A_84_P568219	AT5G54530	1.29414	tair|similar to unknown protein [Arabidopsis thaliana] (TAIR:AT1G61667.1); similar to unnamed protein product [Vitis vinifera] (GB:CAO39087.1)
A_84_P13117	AT5G53460	1.28406	tair|GLT1 (NADH-dependent glutamate synthase 1 gene) [AT5G53460.1]
A_84_P826132	AT5G52970	1.28352	tair|thylakoid lumen 15.0 kDa protein [AT5G52970.1]
A_84_P806562	AT1G29910	1.28346	tair|CAB3 (CHLOROPHYLL A/B BINDING PROTEIN 3); chlorophyll binding [AT1G29910.1]
A_84_P17874	AT5G60930	1.28308	tair|chromosome-associated kinesin, putative [AT5G60930.1]
A_84_P550912	AT2G45135	1.2822	tair|protein binding / zinc ion binding [AT2G45135.1]
A_84_P19735	AT5G53090	1.27937	tair|oxidoreductase [AT5G53090.1]
A_84_P16885	AT5G49360	1.27873	tair|BXL1 (BETA-XYLOSIDASE 1); hydrolase, hydrolyzing O-glycosyl compounds [AT5G49360.1]
A_84_P19743	AT5G55250	1.27746	tair|IAMT1 (IAA CARBOXYLMETHYLTRANSFERASE 1); S-adenosylmethionine-dependent methyltransferase [AT5G55250.1]
A_84_P10949	AT4G05100	1.27721	tair|AtMYB74 (myb domain protein 74); DNA binding / transcription factor [AT4G05100.1]
A_84_P10627	AT2G20880	1.2737	tair|AP2 domain-containing transcription factor, putative [AT2G20880.1]
A_84_P16919	AT5G59130	1.27099	tair|subtilase family protein [AT5G59130.1]
A_84_P758455	AT2G07042	1.27071	tair|other RNA [AT2G07042.1]
A_84_P21392	AT4G21650	1.27038	tair|subtilase family protein [AT4G21650.1]
A_84_P109262	AT5G60580	1.26979	tair|zinc finger (C3HC4-type RING finger) family protein [AT5G60580.1]
A_84_P790853	AT5G51730	1.26921	tair|nucleotide binding [AT5G51730.1]
A_84_P819837	AT5G60850	1.26498	tair|OBP4 (OBF BINDING PROTEIN 4); DNA binding / transcription factor [AT5G60850.1]
A_84_P792837	AT5G57240	1.26296	tair|oxysterol-binding family protein [AT5G57240.2]
A_84_P19764	AT5G60540	1.26258	tair|ATPDX2/EMB2407/PDX2 (PYRIDOXINE BIOSYNTHESIS 2); glutaminase/ glutaminyl-tRNA synthase (glutamine-hydrolyzing)/ protein heterodimerization [AT5G60540.1]
A_84_P847162	AT4G16740	1.2625	tair|ATTPS03 (Arabidopsis thaliana terpene synthase 03) [AT4G16740.2]
A_84_P18786	AT5G51940	1.26222	tair|DNA-directed RNA polymerase II, putative [AT5G51940.1]
A_84_P12888	AT4G23600	1.26012	tair|CORI3 (CORONATINE INDUCED 1, JASMONIC ACID RESPONSIVE 2); transaminase [AT4G23600.1]
A_84_P521838	AT3G57160	1.25815	tair|unknown protein [AT3G57160.1]
A_84_P12980	AT1G62690	1.25737	tair|unknown protein [AT1G62690.1]
A_84_P242573	AT5G54470	1.25322	tair|zinc finger (B-box type) family protein [AT5G54470.1]
A_84_P18807	AT5G58070	1.25229	tair|lipocalin, putative [AT5G58070.1]
A_84_P530096	AT5G50330	1.25198	tair|ATP binding / protein kinase [AT5G50330.1]
A_84_P115562	AT1G73325	1.24902	tair|trypsin and protease inhibitor family protein / Kunitz family protein [AT1G73325.1]
A_84_P767270	AT5G20240	1.24752	tair|PI (PISTILLATA); DNA binding / transcription factor [AT5G20240.1]
A_84_P605650	AT5G51600	1.24696	tair|PLE (PLEIADE) [AT5G51600.1]
A_84_P240805	AT2G05100	1.24677	tair|LHCB2.1 (Photosystem II light harvesting complex gene 2.1); chlorophyll binding [AT2G05100.1]
A_84_P22592	AT5G58600	1.24581	tair|PMR5 (POWDERY MILDEW RESISTANT 5) [AT5G58600.1]
A_84_P503380	AT5G08600	1.24451	tair|U3 ribonucleoprotein (Utp) family protein [AT5G08600.1]
A_84_P19739	AT5G54090	1.24298	tair|DNA mismatch repair MutS family protein [AT5G54090.1]
A_84_P810835	AT3G54890	1.24236	tair|LHCA1 [AT3G54890.2]
A_84_P15002	AT5G51890	1.23873	tair|peroxidase [AT5G51890.1]
A_84_P153935	AT5G57890	1.23751	tair|anthranilate synthase beta subunit, putative [AT5G57890.1]
A_84_P21644	AT5G57940	1.23579	tair|ATCNGC5 (CYCLIC NUCLEOTIDE GATED CHANNEL 5); calmodulin binding / cyclic nucleotide binding / potassium channel [AT5G57940.1]
A_84_P12179	AT5G55330	1.23539	tair|membrane bound O-acyl transferase (MBOAT) family protein / wax synthase-related [AT5G55330.1]
A_84_P16877	AT5G47240	1.23453	tair|ATNUDT8 (Arabidopsis thaliana Nudix hydrolase homolog 8); hydrolase [AT5G47240.1]
A_84_P841048	AT5G50720	1.23115	tc|GB|AB023037.1|BAA96985.1 gene_id:MFB16.12~pir||T05517~similar to unknown protein [NP225641]
A_84_P130156	AT5G56310	1.23049	tair|pentatricopeptide (PPR) repeat-containing protein [AT5G56310.1]
A_84_P14181	AT1G69120	1.22981	tair|AP1 (APETALA1); DNA binding / transcription factor [AT1G69120.1]
A_84_P142419	AT3G53310	1.22504	tair|transcriptional factor B3 family protein [AT3G53310.1]
A_84_P11319	AT5G58300	1.22379	tair|leucine-rich repeat transmembrane protein kinase, putative [AT5G58300.1]
A_84_P851976	AT2G43010	1.22316	tc|PIF4_ARATH (Q8W2F3) Phytochrome-interacting factor 4 (Basic helix-loop-helix protein 9) (bHLH9) (AtbHLH009) (Short under red-light 2), complete [TC307001]
A_84_P787095	AT5G58520	1.22185	tair|protein kinase family protein [AT5G58520.1]
A_84_P18793	AT5G54080	1.22111	tair|HGO (HOMOGENTISATE 1,2-DIOXYGENASE); homogentisate 1,2-dioxygenase [AT5G54080.1]
A_84_P10289	AT5G55720	1.21791	tair|pectate lyase family protein [AT5G55720.1]
A_84_P17837	AT5G51100	1.21334	tair|FSD2 (FE SUPEROXIDE DISMUTASE 2); iron superoxide dismutase [AT5G51100.1]
A_84_P821467	AT1G14520	1.21268	tair|MIOX1 (MYO-INISITOL OXYGENASE); oxidoreductase [AT1G14520.1]
A_84_P736161	AT3G00670	1.21029	Unknown
A_84_P19537	AT4G29990	1.20974	tair|light repressible receptor protein kinase [AT4G29990.1]
A_84_P12444	AT1G71030	1.20947	tair|ATMYBL2 (Arabidopsis myb-like 2); DNA binding / transcription factor [AT1G71030.1]
A_84_P12201	AT5G60860	1.20659	tair|AtRABA1f (Arabidopsis Rab GTPase homolog A1f); GTP binding [AT5G60860.1]
A_84_P20163	AT2G38400	1.20487	tair|AGT3 (ALANINE:GLYOXYLATE AMINOTRANSFERASE 3); alanine-glyoxylate transaminase [AT2G38400.1]
A_84_P784133	AT5G50680	1.2024	tair|SUMO activating enzyme 1b (SAE1b) [AT5G50680.1]
A_84_P23552	AT5G61460	1.19665	tair|MIM (HYPERSENSITIVE TO MMS, IRRADIATION AND MMC); ATP binding [AT5G61460.1]
A_84_P11727	AT3G15670	1.19297	tair|late embryogenesis abundant protein, putative / LEA protein, putative [AT3G15670.1]
A_84_P13132	AT5G57740	1.19282	tair|XBAT32 (XB3 ortholog 2 in Arabidopsis thaliana 32); protein binding / zinc ion binding [AT5G57740.1]
A_84_P10189	AT1G49700	1.19263	tair|similar to unknown protein [Arabidopsis thaliana] (TAIR:AT4G07675.1) [AT1G49700.1]
A_84_P586083	AT5G57880	1.19131	tair|similar to unnamed protein product [Vitis vinifera] (GB:CAO66652.1) [AT5G57880.1]
A_84_P576249	AT5G55820	1.19025	tair|similar to unnamed protein product [Vitis vinifera] (GB:CAO45135.1) [AT5G55820.1]
A_84_P10310	AT5G60840	1.18902	tair|unknown protein [AT5G60840.1]
A_84_P131876	AT5G54980	1.18815	tair|integral membrane family protein [AT5G54980.1]
A_84_P21026	AT2G33380	1.18677	tair|RD20 (RESPONSIVE TO DESSICATION 20); calcium ion binding [AT2G33380.1]
A_84_P22578	AT5G54390	1.18662	tair|AHL (HAL2-LIKE); 3'(2'),5'-bisphosphate nucleotidase/ inositol or phosphatidylinositol phosphatase [AT5G54390.1]
A_84_P869306	AT5G58210	1.18094	tair|hydroxyproline-rich glycoprotein family protein [AT5G58210.2]
A_84_P14449	AT2G34810	1.18086	tair|FAD-binding domain-containing protein [AT2G34810.1]
A_84_P16907	AT5G55830	1.17542	tair|lectin protein kinase, putative [AT5G55830.1]
A_84_P22733	AT1G04560	1.17396	tair|AWPM-19-like membrane family protein [AT1G04560.1]
A_84_P798326	AT5G50670	1.17316	tair|squamosa promoter-binding protein, putative [AT5G50670.1]
A_84_P575359	AT5G56990	1.17313	tair|similar to cysteine protease inhibitor [Arabidopsis thaliana] (TAIR:AT5G56910.1); contains InterPro domain Cystatin-related, plant (InterPro:IPR006525) [AT5G56990.1]
A_84_P23530	AT5G56270	1.17017	tair|WRKY2 (WRKY DNA-binding protein 2); transcription factor [AT5G56270.1]
A_84_P93389	AT2G04160	1.16995	tair|AIR3 (Auxin-Induced in Root cultures 3); subtilase [AT2G04160.1]
A_84_P23499	AT5G47330	1.16892	tair|palmitoyl protein thioesterase family protein [AT5G47330.1]
A_84_P19525	AT4G27310	1.16561	tair|zinc finger (B-box type) family protein [AT4G27310.1]
A_84_P217428	AT5G54880	1.16372	tair|DTW domain-containing protein [AT5G54880.1]
A_84_P767724	AT5G54075	1.16313	tair|U3D; snoRNA [AT5G54075.1]
A_84_P18800	AT5G56160	1.16092	tc|GB|AB011476.1|BAB09298.1 contains similarity to phosphatidylinositol/phosphatidylcholine transfer protein~gene_id:MDA7.22 [NP231112]
A_84_P15025	AT5G58700	1.16005	tair|phosphoinositide-specific phospholipase C family protein [AT5G58700.1]
A_84_P72974	AT5G50570	1.15944	tair|squamosa promoter-binding protein, putative [AT5G50570.1]
A_84_P155535	AT5G56100	1.15873	tair|glycine-rich protein / oleosin [AT5G56100.1]
A_84_P142599	AT5G58650	1.15766	tair|PSY1 (PLANT PEPTIDE CONTAINING SULFATED TYROSINE 1) [AT5G58650.1]
A_84_P12198	AT5G60200	1.15698	tair|Dof-type zinc finger domain-containing protein [AT5G60200.1]
A_84_P19738	AT5G53890	1.15572	tair|leucine-rich repeat transmembrane protein kinase, putative [AT5G53890.1]
A_84_P231549	AT5G54540	1.15562	tair|similar to unknown protein [Arabidopsis thaliana] (TAIR:AT4G25170.1); similar to unknown [Populus trichocarpa] (GB:ABK93511.1)
A_84_P20677	AT5G51750	1.15514	tair|ATSBT1.3; subtilase [AT5G51750.1]
A_84_P50100	AT3G55240	1.15103	tair|Overexpression leads to PEL (Pseudo-Etiolation in Light) phenotype. [AT3G55240.1]
A_84_P197514	AT5G55580	1.15102	tair|mitochondrial transcription termination factor family protein / mTERF family protein [AT5G55580.1]
A_84_P805196	AT5G57110	1.15041	tair|ACA8 (AUTOINHIBITED CA2+ -ATPASE, ISOFORM 8); calmodulin binding [AT5G57110.2]
A_84_P230919	AT5G52010	1.14905	tair|zinc finger (C2H2 type) family protein [AT5G52010.1]
A_84_P194094	AT5G56910	1.14775	tair|cysteine protease inhibitor [AT5G56910.1]
A_84_P855270	AT5G49945	1.14607	tair|Identical to Uncharacterized protein At5g49945 precursor and protein [Arabidopsis thaliana] (TAIR:AT4G24330.1); similar to hypothetical protein [Vitis vinifera] (GB:CAN63262.1)
A_84_P15010	AT5G54260	1.14553	tair|MRE11 (MEIOTIC RECOMBINATION 11); protein serine/threonine phosphatase [AT5G54260.1]
A_84_P23532	AT5G56780	1.14543	tair|similar to unknown protein [Arabidopsis thaliana] (TAIR:AT5G56770.1); similar to effector of transcription [Brassica napus] (GB:AAT00536.1) [AT5G56780.1]
A_84_P22596	AT5G59340	1.14532	tair|WOX2 (WUSCHEL-related homeobox 2); transcription factor [AT5G59340.1]
A_84_P90349	AT5G53030	1.14377	tair|similar to unknown protein [Arabidopsis thaliana] (TAIR:AT4G27810.1); similar to hypothetical protein [Vitis vinifera] (GB:CAN71155.1) [AT5G53030.1]
A_84_P19828	AT5G58200	1.14355	tair|similar to unnamed protein product [Vitis vinifera] (GB:CAO22752.1) [AT5G58200.1]
A_84_P21621	AT5G51260	1.14287	tair|acid phosphatase, putative [AT5G51260.1]
A_84_P768352	AT5G52110	1.14283	tair|HCF208 (HIGH CHLOROPHYLL FLUORESCENCE 208) [AT5G52110.2]
A_84_P812554	AT4G35770	1.1426	tair|SEN1 (DARK INDUCIBLE 1) [AT4G35770.1]
A_84_P12192	AT5G58960	1.14175	tair|GIL1 (GRAVITROPIC IN THE LIGHT) [AT5G58960.1]
A_84_P17613	AT4G22950	1.14157	tair|AGL19 (AGAMOUS-LIKE 19); transcription factor [AT4G22950.1]
A_84_P15039	AT5G61520	1.14156	tair|hexose transporter, putative [AT5G61520.1]
A_84_P559359	AT5G57785	1.14058	tair|unknown protein [AT5G57785.1]
A_84_P546953	AT5G51960	1.14039	tair|similar to unknown [Brassica juncea] (GB:ABM54450.1) [AT5G51960.1]
A_84_P513250	AT5G54145	1.14009	tair|similar to unknown protein [Arabidopsis thaliana] (TAIR:AT4G27657.1) [AT5G54145.1]
A_84_P843330	AT5G08770	1.13996	tc|GB|AL590346.1|CAC35882.1 putative protein [Arabidopsis thaliana] [NP335312]
A_84_P553153	AT5G57790	1.13835	tair|unknown protein [AT5G57790.1]
A_84_P527468	AT5G57815	1.13706	tair|cytochrome c oxidase subunit 6b, putative [AT5G57815.1]
A_84_P14082	AT5G58980	1.13646	tair|ceramidase family protein [AT5G58980.1]
A_84_P87629	AT5G59830	1.13536	tair|similar to unknown protein [Arabidopsis thaliana] (TAIR:AT5G13660.2); similar to unknown protein [Arabidopsis thaliana] (TAIR:AT5G13660.1); similar to unnamed protein product [Vitis vinifera] (GB:CAO21713.1) [AT5G59830.1]
A_84_P14091	AT5G60890	1.13479	tair|ATMYB34/ATR1/MYB34 (ALTERED TRYPTOPHAN REGULATION, MYB DOMAIN PROTEIN 34); DNA binding / kinase/ transcription activator/ transcription factor [AT5G60890.1]
A_84_P161083	AT5G52410	1.13459	tair|similar to unknown protein [Arabidopsis thaliana] (TAIR:AT5G23890.1); similar to unnamed protein product [Vitis vinifera] (GB:CAO49433.1); contains InterPro domain S-layer homology region (InterPro:IPR001119) [AT5G52410.1]
A_84_P15826	AT5G05600	1.13325	tair|oxidoreductase, 2OG-Fe(II) oxygenase family protein [AT5G05600.1]
A_84_P11260	AT5G61610	1.13305	tair|glycine-rich protein / oleosin [AT5G61610.1]
A_84_P17881	AT5G62360	1.13253	tair|invertase/pectin methylesterase inhibitor family protein [AT5G62360.1]
A_84_P19726	AT5G50130	1.13211	tair|short-chain dehydrogenase/reductase (SDR) family protein [AT5G50130.1]
A_84_P18809	AT5G58740	1.13182	tair|nuclear movement family protein [AT5G58740.1]
A_84_P17313	AT2G37770	1.12977	tair|aldo/keto reductase family protein [AT2G37770.1]
A_84_P18778	AT5G49630	1.12758	tair|AAP6 (AMINO ACID PERMEASE 6); amino acid transmembrane transporter [AT5G49630.1]
A_84_P281270	AT5G52200	1.1239	tair|phosphatase inhibitor/ protein phosphatase inhibitor [AT5G52200.1]
A_84_P152978	AT5G50580	1.12195	tair|SAE1B (SUMO-ACTIVATING ENZYME 1B); SUMO activating enzyme [AT5G50580.1]
A_84_P768727	AT5G53486	1.12032	tair|unknown protein [AT5G53486.1]
A_84_P816119	AT5G53860	1.11978	tair|EMB2737 (EMBRYO DEFECTIVE 2737); heat shock protein binding / unfolded protein binding [AT5G53860.2]
A_84_P530135	AT5G60880	1.11943	tair|unknown protein [AT5G60880.1]
A_84_P584274	AT5G51380	1.11852	tair|F-box family protein [AT5G51380.1]
A_84_P15984	AT5G61380	1.1181	tair|TOC1 (TIMING OF CAB EXPRESSION 1); transcription regulator [AT5G61380.1]
A_84_P558452	AT5G51850	1.11802	tair|similar to unknown protein [Arabidopsis thaliana] (TAIR:AT4G25430.1); similar to unnamed protein product [Vitis vinifera] (GB:CAO17701.1) [AT5G51850.1]
A_84_P861883	AT1G29930	1.11738	tair|CAB1 (CHLOROPHYLL A/B BINDING PROTEIN 1); chlorophyll binding [AT1G29930.1]
A_84_P221686	AT5G57100	1.11585	tair|transporter-related [AT5G57100.1]
A_84_P20670	AT5G49660	1.11332	tair|leucine-rich repeat transmembrane protein kinase, putative [AT5G49660.1]
A_84_P151828	AT5G58250	1.10902	tair|similar to hypothetical protein [Vitis vinifera] (GB:CAN75840.1); contains domain PD020337 (PD020337) [AT5G58250.1]
A_84_P22566	AT5G50920	1.10826	tair|CLPC (HEAT SHOCK PROTEIN 93-V); ATP binding / ATPase [AT5G50920.1]
A_84_P807886	AT5G49710	1.10737	tc|Q9LTA1_ARATH (Q9LTA1) Genomic DNA, chromosome 5, TAC clone:K2I5, partial (38%) [TC297284]
A_84_P21642	AT5G57350	1.10715	tair|AHA3 (Arabidopsis H(+)-ATPase 3); ATPase [AT5G57350.1]
A_84_P185254	AT5G45310	1.10704	tair|similar to unnamed protein product [Vitis vinifera] (GB:CAO63757.1) [AT5G45310.1]
A_84_P178234	AT4G13800	1.10691	tair|permease-related [AT4G13800.1]
A_84_P18795	AT5G54670	1.10653	tair|ATK3 (ARABIDOPSIS THALIANA KINESIN 3); microtubule motor [AT5G54670.1]
A_84_P11587	AT2G39800	1.1062	tair|P5CS1 (DELTA1-PYRROLINE-5-CARBOXYLATE SYNTHASE 1) [AT2G39800.1]
A_84_P76214	AT5G59500	1.10577	tair|protein-S-isoprenylcysteine O-methyltransferase [AT5G59500.1]
A_84_P21661	AT5G61590	1.10494	tair|AP2 domain-containing transcription factor family protein [AT5G61590.1]
A_84_P767446	AT5G55550	1.1032	tair|RNA recognition motif (RRM)-containing protein [AT5G55550.1]
A_84_P107742	AT5G50550	1.10185	tair|WD-40 repeat family protein / St12p protein, putative [AT5G50550.1]
A_84_P569997	AT5G51200	1.10115	tair|similar to unnamed protein product [Vitis vinifera] (GB:CAO65658.1); similar to predicted protein [Physcomitrella patens subsp. patens] (GB:EDQ59031.1); similar to hypothetical protein OsI_006148 [Oryza sativa ] (GB:EAY84915.1)
A_84_P21647	AT5G58760	1.10111	tair|DDB2 (DAMAGED DNA-BINDING 2); nucleotide binding [AT5G58760.1]
A_84_P787090	AT5G59470	1.09909	tair|PQ-loop repeat family protein / transmembrane family protein [AT5G59470.1]
A_84_P14093	AT5G61330	1.0986	tair|rRNA processing protein-related [AT5G61330.1]
A_84_P131786	AT5G56370	1.09356	tair|F-box family protein [AT5G56370.1]
A_84_P304680	AT2G30600	1.09301	tair|BTB/POZ domain-containing protein [AT2G30600.1]
A_84_P293774	AT5G55120	1.0924	tair|VTC5; galactose-1-phosphate guanylyltransferase (GDP) [AT5G55120.1]
A_84_P206808	AT5G50840	1.09154	tair|similar to LINC2 (LITTLE NUCLEI2), protein binding [Arabidopsis thaliana] (TAIR:AT1G13220.2); similar to unnamed protein product [Vitis vinifera] (GB:CAO68982.1)
A_84_P527444	AT5G50760	1.08892	tair|auxin-responsive family protein [AT5G50760.1]
A_84_P841983	AT5G56120	1.08705	tair|similar to unknown protein [Arabidopsis thaliana] (TAIR:AT3G12870.1); similar to unnamed protein product [Vitis vinifera] (GB:CAO45199.1) [AT5G56120.1]
A_84_P599444	AT5G57565	1.08622	tair|protein kinase family protein [AT5G57565.1]
A_84_P10293	AT5G56790	1.08619	tair|protein kinase family protein [AT5G56790.1]
A_84_P18969	AT1G22770	1.08618	tair|GI (GIGANTEA); binding [AT1G22770.1]
A_84_P10271	AT5G50250	1.08435	tair|31 kDa ribonucleoprotein, chloroplast, putative / RNA-binding protein RNP-T, putative / RNA-binding protein 1/2/3, putative / RNA-binding protein cp31, putative [AT5G50250.1]
A_84_P15957	AT5G54600	1.0838	tair|50S ribosomal protein L24, chloroplast (CL24) [AT5G54600.1]
A_84_P124801	AT1G66180	1.08266	tair|aspartyl protease family protein [AT1G66180.1]
A_84_P153725	AT5G57040	1.08243	tair|lactoylglutathione lyase family protein / glyoxalase I family protein [AT5G57040.1]
A_84_P295764	AT5G56360	1.08106	tair|calmodulin-binding protein [AT5G56360.1]
A_84_P255100	AT5G51140	1.07902	tair|pseudouridine synthase family protein [AT5G51140.1]
A_84_P11248	AT5G59220	1.07863	tair|protein phosphatase 2C, putative / PP2C, putative [AT5G59220.1]
A_84_P250525	AT5G52880	1.07851	tair|F-box family protein [AT5G52880.1]
A_84_P64884	AT5G51150	1.07844	tair|similar to unknown protein [Arabidopsis thaliana] (TAIR:AT1G34630.1); similar to unnamed protein product [Vitis vinifera] (GB:CAO62239.1); similar to hypothetical protein [Vitis vinifera] (GB:CAN70133.1)
A_84_P97196	AT5G55190	1.07838	tair|RAN3; GTP binding [AT5G55190.1]
A_84_P180414	AT5G55970	1.07513	tair|zinc finger (C3HC4-type RING finger) family protein [AT5G55970.1]
A_84_P849075	AT5G53120	1.07343	tair|SPDS3 (SPERMIDINE SYNTHASE 3) [AT5G53120.4]
A_84_P17851	AT5G55220	1.07213	tair|trigger factor type chaperone family protein [AT5G55220.1]
A_84_P155285	AT4G00820	1.07188	tair|IQD17 (IQ-domain 17); calmodulin binding [AT4G00820.1]
A_84_P18801	AT5G56500	1.07181	tair|ATP binding / protein binding / unfolded protein binding [AT5G56500.1]
A_84_P51480	AT5G56900	1.0718	tair|CwfJ-like family protein / zinc finger (CCCH-type) family protein [AT5G56900.1]
A_84_P14276	AT1G22550	1.07122	tair|proton-dependent oligopeptide transport (POT) family protein [AT1G22550.1]
A_84_P17839	AT5G51690	1.07039	tair|ACS12 (1-Amino-cyclopropane-1-carboxylate synthase 12); 1-aminocyclopropane-1-carboxylate synthase [AT5G51690.1]
A_84_P811360	AT3G21720	1.07015	tair|isocitrate lyase, putative [AT3G21720.1]
A_84_P768887	AT5G50740	1.06928	tair|similar to ATFP3 (Arabidopsis thaliana farnesylated protein 3), metal ion binding [Arabidopsis thaliana] (TAIR:AT5G63530.1); similar to ATFP3 (Arabidopsis thaliana farnesylated protein 3) [Arabidopsis thaliana] (TAIR:AT5G63530.2)
A_84_P16909	AT5G56450	1.06866	tair|mitochondrial substrate carrier family protein [AT5G56450.1]
A_84_P76999	AT5G55510	1.06862	tair|P-P-bond-hydrolysis-driven protein transmembrane transporter [AT5G55510.1]
A_84_P210958	AT5G55060	1.06762	tair|catalytic [AT5G55060.1]
A_84_P857762	AT5G24770	1.06681	tair|VSP2 (VEGETATIVE STORAGE PROTEIN 2); acid phosphatase [AT5G24770.1]
A_84_P251685	AT1G03170	1.06666	tair|similar to unknown protein [Arabidopsis thaliana] (TAIR:AT4G02810.1); similar to unnamed protein product [Vitis vinifera] (GB:CAO22484.1) [AT1G03170.1]
A_84_P851639	AT5G58800	1.06621	tair|quinone reductase family protein [AT5G58800.1]
A_84_P12181	AT5G56000	1.06611	tair|heat shock protein 81-4 (HSP81-4) [AT5G56000.1]
A_84_P15250	AT1G66760	1.06606	tair|MATE efflux family protein [AT1G66760.2]
A_84_P842009	AT5G55810	1.06527	tair|ATNMNAT (A. THALIANA NICOTINATE/NICOTINAMIDE MONONUCLEOTIDE ADENYLTRANSFERASE); nicotinamide-nucleotide adenylyltransferase/ nicotinate-nucleotide adenylyltransferase [AT5G55810.1]
A_84_P10292	AT5G56600	1.06391	tair|PFN3/PRF3 (PROFILIN 3); actin binding [AT5G56600.1]
A_84_P19740	AT5G54300	1.06319	tair|similar to unknown protein [Arabidopsis thaliana] (TAIR:AT1G61260.1); similar to unnamed protein product [Vitis vinifera] (GB:CAO39207.1)
A_84_P841932	AT5G57950	1.06281	tair|26S proteasome regulatory subunit, putative [AT5G57950.1]
A_84_P175241	AT5G57000	1.0617	tair|similar to unknown protein [Arabidopsis thaliana] (TAIR:AT1G72690.1); similar to unnamed protein product [Vitis vinifera] (GB:CAO65331.1) [AT5G57000.1]
A_84_P16922	AT5G59650	1.06142	tair|leucine-rich repeat protein kinase, putative [AT5G59650.1]
A_84_P15946	AT5G51440	1.06134	tair|23.5 kDa mitochondrial small heat shock protein (HSP23.5-M) [AT5G51440.1]
A_84_P823239	AT5G57700	1.06099	tair|BNR/Asp-box repeat family protein [AT5G57700.1]
A_84_P67794	AT5G54870	1.06062	tair|similar to unknown protein [Arabidopsis thaliana] (TAIR:AT1G70160.1); similar to unknown protein [Arabidopsis thaliana] (TAIR:AT4G27020.1); similar to unknown protein [Oryza sativa (japonica cultivar-group)] (GB:BAD53001.1)
A_84_P810442	AT3G47470	1.06055	tair|LHCA4 (Photosystem I light harvesting complex gene 4); chlorophyll binding [AT3G47470.1]
A_84_P724799	AT1G67105	1.05782	tair|other RNA [AT1G67105.1]
A_84_P821066	AT5G60910	1.05638	tair|AGL8 (AGAMOUS-LIKE 8); transcription factor [AT5G60910.1]
A_84_P11253	AT5G60190	1.0552	tair|Ulp1 protease family protein [AT5G60190.1]
A_84_P139479	AT5G55520	1.055	tair|similar to unknown protein [Arabidopsis thaliana] (TAIR:AT4G26660.1); similar to unnamed protein product [Vitis vinifera] (GB:CAO38858.1); contains InterPro domain Kinesin-related (InterPro:IPR010544) [AT5G55520.1]
A_84_P16821	AT5G24470	1.05499	tair|APRR5 (PSEUDO-RESPONSE REGULATOR 5); transcription regulator [AT5G24470.1]
A_84_P818265	AT4G32480	1.05436	tair|similar to unknown protein [Arabidopsis thaliana] (TAIR:AT2G20670.1); similar to unnamed protein product [Vitis vinifera] (GB:CAO69754.1); contains InterPro domain Protein of unknown function DUF506, plant (InterPro:IPR006502) [AT4G32480.1]
A_84_P548716	AT5G50970	1.05354	tair|WD-40 repeat family protein [AT5G50970.1]
A_84_P51250	AT5G61040	1.05327	tair|similar to unknown protein [Arabidopsis thaliana] (TAIR:AT5G08010.1); similar to unnamed protein product [Vitis vinifera] (GB:CAO41860.1) [AT5G61040.1]
A_84_P204118	AT5G50450	1.05297	tair|zinc finger (MYND type) family protein [AT5G50450.1]
A_84_P17794	AT5G39610	1.05216	tair|ANAC092/ATNAC2/ATNAC6 (Arabidopsis NAC domain containing protein 92); protein heterodimerization/ protein homodimerization/ transcription factor [AT5G39610.1]
A_84_P10613	AT2G42530	1.05185	tair|COR15B [AT2G42530.1]
A_84_P784459	AT4G27260	1.0508	tair|GH3.5/WES1; indole-3-acetic acid amido synthetase [AT4G27260.1]
A_84_P825097	AT4G21910	1.05022	tair|MATE efflux family protein [AT4G21910.3]
A_84_P553165	AT5G61270	1.04965	tair|PIF7 (PHYTOCHROME-INTERACTING FACTOR7); DNA binding / transcription factor [AT5G61270.1]
A_84_P19727	AT5G50430	1.04952	tair|UBC33 (UBIQUITIN-CONJUGATING ENZYME 33); ubiquitin-protein ligase [AT5G50430.1]
A_84_P84229	AT5G58550	1.04922	tair|EOL2 (ETO1-LIKE 2); binding / protein binding [AT5G58550.1]
A_84_P17706	AT5G01870	1.04829	tair|lipid transfer protein, putative [AT5G01870.1]
A_84_P12173	AT5G53730	1.04649	tair|harpin-induced family protein / HIN1 family protein / harpin-responsive family protein [AT5G53730.1]
A_84_P17835	AT5G50370	1.04602	tair|adenylate kinase, putative [AT5G50370.1]
A_84_P586962	AT5G56880	1.04554	tair|unknown protein [AT5G56880.1]
A_84_P18882	AT5G58190	1.04522	tair|ECT10 [AT5G58190.1]
A_84_P814324	AT1G80440	1.04475	tair|kelch repeat-containing F-box family protein [AT1G80440.1]
A_84_P800952	AT5G54960	1.04459	tair|PDC2 (PYRUVATE DECARBOXYLASE-2); pyruvate decarboxylase [AT5G54960.1]
A_84_P16910	AT5G56720	1.04378	tair|malate dehydrogenase, cytosolic, putative [AT5G56720.1]
A_84_P823343	AT5G51180	1.0437	tair|similar to unknown protein [Arabidopsis thaliana] (TAIR:AT4G25770.1); similar to unknown [Populus trichocarpa] (GB:ABK95234.1)
A_84_P11774	AT3G21370	1.04329	tair|glycosyl hydrolase family 1 protein [AT3G21370.1]
A_84_P220438	AT5G56180	1.04239	tc|NM_125000 ATARP8 (ACTIN-RELATED PROTEIN 8); structural constituent of cytoskeleton {Arabidopsis thaliana} (exp=-1; wgp=0; cg=0), partial (35%) [TC296867]
A_84_P21639	AT5G56580	1.0423	tair|ATMKK6 (ARABIDOPSIS NQK1); kinase [AT5G56580.1]
A_84_P830128	AT5G49530	1.04214	tair|SIN-like family protein [AT5G49530.1]
A_84_P15970	AT5G58490	1.0415	tair|cinnamoyl-CoA reductase family [AT5G58490.1]
A_84_P270790	AT5G50310	1.04086	tair|kelch repeat-containing protein [AT5G50310.1]
A_84_P21229	AT3G21420	1.04069	tair|oxidoreductase, 2OG-Fe(II) oxygenase family protein [AT3G21420.1]
A_84_P286200	AT5G52380	1.0391	tair|zinc knuckle (CCHC-type) family protein [AT5G52380.1]
A_84_P239155	AT5G50565	1.03904	tair|similar to unknown protein [Arabidopsis thaliana] (TAIR:AT5G50665.1) [AT5G50565.1]
A_84_P838191	AT1G76720	1.0382	tair|translation initiation factor [AT1G76720.1]
A_84_P14995	AT5G49840	1.03724	tair|ATP-dependent Clp protease ATP-binding subunit ClpX, putative [AT5G49840.1]
A_84_P77779	AT5G59000	1.03721	tair|zinc finger (C3HC4-type RING finger) family protein [AT5G59000.1]
A_84_P822593	AT5G57685	1.0367	tair|ATGDU3 (ARABIDOPSIS THALIANA GLUTAMINE DUMPER 3) [AT5G57685.1]
A_84_P846120	AT5G60210	1.03668	tair|cytoplasmic linker protein-related [AT5G60210.1]
A_84_P766001	AT5G58340	1.03494	tair|DNA binding [AT5G58340.1]
A_84_P22564	AT5G50180	1.03472	tair|protein kinase, putative [AT5G50180.1]
A_84_P19746	AT5G56170	1.03422	tair|similar to unknown protein [Arabidopsis thaliana] (TAIR:AT4G26466.1); similar to unnamed protein product [Vitis vinifera] (GB:CAO69731.1) [AT5G56170.1]
A_84_P284690	AT5G53080	1.0335	tair|kinesin light chain-related [AT5G53080.1]
A_84_P20690	AT5G55560	1.03342	tair|protein kinase family protein [AT5G55560.1]
A_84_P592291	AT5G50375	1.03308	tair|CPI1 (CYCLOPROPYL ISOMERASE) [AT5G50375.1]
A_84_P11221	AT5G51545	1.03282	tair|LPA2 (LOW PSII ACCUMULATION2) [AT5G51545.1]
A_84_P784219	AT5G61200	1.03208	tair|similar to myosin heavy chain-related [Arabidopsis thaliana] (TAIR:AT5G07890.3); similar to myosin heavy chain-related [Arabidopsis thaliana] (TAIR:AT5G07890.2)(TAIR:AT5G07890.1)
A_84_P818642	AT5G54430	1.03186	tair|universal stress protein (USP) family protein [AT5G54430.1]
A_84_P790736	AT3G60670	1.03102	tair|zinc-binding protein, putative [AT3G60670.1]
A_84_P307440	AT5G49665	1.03054	tair|zinc finger (C3HC4-type RING finger) family protein [AT5G49665.1]
A_84_P11259	AT5G61480	1.03027	tair|leucine-rich repeat transmembrane protein kinase, putative [AT5G61480.1]
A_84_P521210	AT5G44005	1.02975	tair|unknown protein [AT5G44005.1]
A_84_P13137	AT5G58970	1.02968	tair|ATUCP2 (UNCOUPLING PROTEIN 2); oxidative phosphorylation uncoupler [AT5G58970.1]
A_84_P822388	AT5G53620	1.02925	tair|similar to unnamed protein product [Vitis vinifera] (GB:CAO48590.1) [AT5G53620.2]
A_84_P15027	AT5G59010	1.02925	tair|protein kinase-related [AT5G59010.1]
A_84_P19752	AT5G57900	1.02879	tair|SKIP1 (SKP1 INTERACTING PARTNER 1) [AT5G57900.1]
A_84_P248115	AT5G58570	1.02866	tair|unknown protein [AT5G58570.1]
A_84_P23537	AT5G58130	1.02657	tair|RNA recognition motif (RRM)-containing protein [AT5G58130.1]
A_84_P16913	AT5G57550	1.02569	tair|XTR3 (XYLOGLUCAN ENDOTRANSGLYCOSYLASE 3); hydrolase, acting on glycosyl bonds [AT5G57550.1]
A_84_P295534	AT5G54630	1.02529	tair|zinc finger protein-related [AT5G54630.1]
A_84_P511815	AT2G18193	1.025	tair|AAA-type ATPase family protein [AT2G18193.1]
A_84_P11721	AT3G15500	1.02227	tair|ATNAC3 (ARABIDOPSIS NAC DOMAIN CONTAINING PROTEIN 55); transcription factor [AT3G15500.1]
A_84_P183724	AT2G35290	1.02125	tair|similar to unnamed protein product [Vitis vinifera] (GB:CAO63442.1) [AT2G35290.1]
A_84_P175171	AT5G51550	1.02116	tair|phosphate-responsive 1 family protein [AT5G51550.1]
A_84_P148848	AT5G59400	1.0209	tair|similar to hypothetical protein [Vitis vinifera] (GB:CAN64889.1) [AT5G59400.2]
A_84_P17865	AT5G59140	1.02001	tair|SKP1 family protein [AT5G59140.1]
A_84_P853012	AT5G57860	1.01928	tair|ubiquitin family protein [AT5G57860.2]
A_84_P812004	AT5G52920	1.01741	tair|PKP-BETA1/PKP1/PKP2 (PLASTIDIC PYRUVATE KINASE 1); pyruvate kinase [AT5G52920.1]
A_84_P255500	AT5G54130	1.01682	tair|calcium-binding EF hand family protein [AT5G54130.4]
A_84_P20655	AT5G45830	1.01658	tair|DOG1 (DELAY OF GERMINATION 1) [AT5G45830.1]
A_84_P599426	AT5G52890	1.01647	tair|AT hook motif-containing protein [AT5G52890.1]
A_84_P22736	AT1G09500	1.01638	tair|cinnamyl-alcohol dehydrogenase family / CAD family [AT1G09500.1]
A_84_P162513	AT5G60400	1.01577	tair|unknown protein [AT5G60400.1]
A_84_P15011	AT5G54590	1.01568	tair|protein kinase family protein [AT5G54590.2]
A_84_P20700	AT5G58580	1.01545	tair|ATL63; protein binding / zinc ion binding [AT5G58580.1]
A_84_P814244	AT2G47270	1.01533	tair|transcription factor/ transcription regulator [AT2G47270.1]
A_84_P866949	AT5G56010	1.01446	tair|HSP81-3 (Heat shock protein 81-3); ATP binding [AT5G56010.1]
A_84_P15965	AT5G56980	1.01425	tair|similar to unknown protein [Arabidopsis thaliana] (TAIR:AT4G26130.1); similar to unknown [Populus trichocarpa] (GB:ABK95362.1) [AT5G56980.1]
A_84_P524780	AT5G50410	1.01379	tair|similar to unnamed protein product [Vitis vinifera] (GB:CAO68297.1) [AT5G50410.1]
A_84_P22576	AT5G53950	1.01349	tair|CUC2 (CUP-SHAPED COTYLEDON 2); transcription factor [AT5G53950.1]
A_84_P805095	AT5G60390	1.0133	tair|elongation factor 1-alpha / EF-1-alpha [AT5G60390.3]
A_84_P294004	AT5G57060	1.01282	tair|similar to unknown protein [Arabidopsis thaliana] (TAIR:AT4G26060.1); similar to unknown [Picea sitchensis] (GB:ABK23978.1); contains InterPro domain Channel forming colicin, C-terminal cytotoxic; (InterPro:IPR000293) [AT5G57060.1]
A_84_P22604	AT5G60990	1.01219	tair|DEAD/DEAH box helicase, putative (RH10) [AT5G60990.1]
A_84_P609204	AT5G57150	1.01172	tair|basic helix-loop-helix (bHLH) family protein [AT5G57150.3]
A_84_P544319	AT5G58575	1.01169	tair|similar to hypothetical protein [Platanus x acerifolia] (GB:CAL07976.1); contains InterPro domain Sgf11, transcriptional regulation (InterPro:IPR013246) [AT5G58575.1]
A_84_P159625	AT2G19930	1.0115	tair|RNA-dependent RNA polymerase family protein [AT2G19930.1]
A_84_P546946	AT5G49560	1.01103	tair|similar to unknown protein [Arabidopsis thaliana] (TAIR:AT3G50850.1); similar to unknown [Picea sitchensis] (GB:ABK22976.1); contains domain SSF53335 (SSF53335); contains domain PTHR14614 (PTHR14614) [AT5G49560.1]
A_84_P194014	AT5G51370	1.01058	tair|F-box family protein [AT5G51370.1]
A_84_P17848	AT5G54280	1.00936	tair|ATM2 (ARABIDOPSIS THALIANA MYOSIN 4) [AT5G54280.1]
A_84_P296724	AT5G51190	1.00936	tair|AP2 domain-containing transcription factor, putative [AT5G51190.1]
A_84_P546964	AT5G55480	1.00877	tair|glycerophosphoryl diester phosphodiesterase family protein [AT5G55480.1]
A_84_P20984	AT1G02850	1.00746	tair|glycosyl hydrolase family 1 protein [AT1G02850.1]
A_84_P856374	AT5G55000	1.0073	tair|FIP2 (FH protein interacting protein 2); voltage-gated potassium channel [AT5G55000.1]
A_84_P217658	AT5G56950	1.00642	tair|NAP1;3/NFA3 (NUCLEOSOME ASSEMBLY PROTEIN1;3); DNA binding [AT5G56950.1]
A_84_P94969	AT5G06980	1.00639	tair|similar to unknown protein [Arabidopsis thaliana] (TAIR:AT3G12320.1) [AT5G06980.2]
A_84_P21638	AT5G56190	1.00493	tair|WD-40 repeat family protein [AT5G56190.1]
A_84_P855355	AT5G49740	1.00493	tair|ATFRO7/FRO7 (FERRIC REDUCTION OXIDASE 7); ferric-chelate reductase/ oxidoreductase [AT5G49740.1]
A_84_P16889	AT5G50340	1.00417	tair|ATP binding / ATP-dependent peptidase/ damaged DNA binding / nucleoside-triphosphatase/ nucleotide binding / serine-type endopeptidase [AT5G50340.1]
A_84_P22666	AT5G58240	1.00383	tair|bis(5'-adenosyl)-triphosphatase, putative [AT5G58240.1]
A_84_P544827	AT3G25760	1.00362	tair|AOC1 (ALLENE OXIDE CYCLASE 1) [AT3G25760.1]
A_84_P795821	AT5G55680	1.00211	ug|Arabidopsis thaliana clone 27452 mRNA sequence [DQ108828]
A_84_P11235	AT5G55740	1.00199	tair|CRR21 (CHLORORESPIRATORY REDUCTION 21) [AT5G55740.1]
A_84_P17860	AT5G57850	1.0011	tair|aminotransferase class IV family protein [AT5G57850.1]
A_84_P188544	AT5G58090	1.00104	tair|glycosyl hydrolase family 17 protein [AT5G58090.1]
A_84_P13107	AT5G50280	1.00103	tair|EMB1006 (EMBRYO DEFECTIVE 1006) [AT5G50280.1]
A_84_P526554	AT5G53010	1.00083	tair|calcium-transporting ATPase, putative [AT5G53010.1]
A_84_P13129	AT5G56940	1.00073	tair|ribosomal protein S16 family protein [AT5G56940.1]
