# Supplementary material for: Arabidopsis nitrate-induced aspartate oxidase gene expression is necessary to maintain metabolic balance under nitrogen nutrient fluctuation
Source: Commun Biol. 2022 May 9;5:432. doi: 10.1038/s42003-022-03399-5 (PMC9085827; doi:10.1038/s42003-022-03399-5)
Supplement: Supplementary file 5 — Supplementary Data 3 [file 42003_2022_3399_MOESM5_ESM.xlsx]

## Sheet: Downregulated in AOpro(mut) AO
Supplementary Data 3 Genes expressed lower levels in AOpro(mut)-AO plants than in AOpro(wt)-AO plants when grown in 1/10MS medium for 20 d
Probe name	AGI code	Log2 fold change	Description
A_84_P20740	AT5G14760	-2.75198	tair|AO (L-ASPARTATE OXIDASE); L-aspartate oxidase [AT5G14760.1]
A_84_P21916	AT1G19250	-2.57184	tair|FMO1 (FLAVIN-DEPENDENT MONOOXYGENASE 1); monooxygenase [AT1G19250.1]
A_84_P68884	AT4G21840	-2.51986	tair|methionine sulfoxide reductase domain-containing protein / SelR domain-containing protein [AT4G21840.1]
A_84_P12725	AT3G28510	-2.5112	tair|AAA-type ATPase family protein [AT3G28510.1]
A_84_P595614	AT4G14390	-2.49859	tair|ankyrin repeat family protein [AT4G14390.1]
A_84_P15701	AT4G13890	-2.39669	tair|SHM5 (SERINE HYDROXYMETHYLTRANSFERASE 5); glycine hydroxymethyltransferase [AT4G13890.1]
A_84_P23237	AT4G03450	-2.28802	tair|ankyrin repeat family protein [AT4G03450.1]
A_84_P17884	AT5G63225	-2.28609	tair|glycosyl hydrolase family protein 17 [AT5G63225.1]
A_84_P17268	AT2G14610	-2.27551	tair|PR1 (PATHOGENESIS-RELATED GENE 1) [AT2G14610.1]
A_84_P145049	AT1G14880	-2.23627	tair|similar to unknown protein [Arabidopsis thaliana] (TAIR:AT1G14870.1); similar to unnamed protein product [Vitis vinifera] (GB:CAO42338.1); similar to unnamed protein product [Vitis vinifera] (GB:CAO42335.1)
A_84_P10997	AT4G23310	-2.20119	tair|receptor-like protein kinase, putative [AT4G23310.1]
A_84_P23754	AT1G33960	-2.18888	tair|AIG1 (AVRRPT2-INDUCED GENE 1); GTP binding [AT1G33960.1]
A_84_P13709	AT3G50770	-2.16945	tair|calmodulin-related protein, putative [AT3G50770.1]
A_84_P814710	AT1G14870	-2.16505	tair|Identical to Uncharacterized protein At1g14870 [Arabidopsis Thaliana] (GB:Q9LQU4); similar to unknown protein [Arabidopsis thaliana] (TAIR:AT5G35525.1); similar to unnamed protein product [Vitis vinifera] (GB:CAO42338.1)
A_84_P23968	AT2G13810	-2.16072	tair|ALD1 (AGD2-LIKE DEFENSE RESPONSE PROTEIN1); transaminase [AT2G13810.1]
A_84_P789200	AT3G29646	-2.10777	ug|Arabidopsis thaliana At3g29646 mRNA sequence [AY090965]
A_84_P585099	AT5G24200	-2.06515	tair|triacylglycerol lipase [AT5G24200.1]
A_84_P19540	AT1G43800	-2.05412	tair|acyl-(acyl-carrier-protein) desaturase, putative / stearoyl-ACP desaturase, putative [AT1G43800.1]
A_84_P12851	AT4G10500	-1.96848	tair|oxidoreductase, 2OG-Fe(II) oxygenase family protein [AT4G10500.1]
A_84_P563250	AT2G26400	-1.92019	tair|ARD/ATARD3 (ACIREDUCTONE DIOXYGENASE); acireductone dioxygenase [iron(II)-requiring]/ heteroglycan binding / metal ion binding [AT2G26400.1]
A_84_P112892	AT3G21520	-1.91988	tair|similar to unknown protein [Arabidopsis thaliana] (TAIR:AT3G21550.1); similar to unnamed protein product [Vitis vinifera] (GB:CAO71058.1); contains InterPro domain Protein of unknown function DUF679 (InterPro:IPR007770) [AT3G21520.1]
A_84_P14253	AT1G79400	-1.87759	tair|ATCHX2 (CATION/H+ EXCHANGER 2); monovalent cation:proton antiporter [AT1G79400.1]
A_84_P591378	AT5G44565	-1.8628	tair|unknown protein [AT5G44565.1]
A_84_P19342	AT3G13610	-1.86034	tair|oxidoreductase, 2OG-Fe(II) oxygenase family protein [AT3G13610.1]
A_84_P18989	AT1G16420	-1.85425	tair|ATMC8 (METACASPASE 8); caspase [AT1G16420.1]
A_84_P16668	AT4G23200	-1.8253	tair|protein kinase family protein [AT4G23200.1]
A_84_P809649	AT2G24850	-1.81018	tc|BT006593 At2g24850 {Arabidopsis thaliana} (exp=-1; wgp=0; cg=0), partial (6%) [TC308172]
A_84_P17866	AT1G01680	-1.80545	tair|U-box domain-containing protein [AT1G01680.1]
A_84_P284250	AT5G27360	-1.80231	tair|SFP2; carbohydrate transmembrane transporter/ sugar:hydrogen ion symporter [AT5G27360.1]
A_84_P575989	AT4G10860	-1.79928	tair|similar to unknown protein [Arabidopsis thaliana] (TAIR:AT4G10880.1) [AT4G10860.1]
A_84_P250315	AT2G18660	-1.78769	tair|EXLB3 (EXPANSIN-LIKE B3 PRECURSOR) [AT2G18660.1]
A_84_P555663	AT5G03545	-1.77522	tair|unknown protein [AT5G03545.1]
A_84_P769565	AT5G44585	-1.76338	tair|unknown protein [AT5G44585.1]
A_84_P577078	AT5G35480	-1.75566	tair|unknown protein [AT5G35480.1]
A_84_P74014	AT3G11340	-1.74777	tair|UDP-glucoronosyl/UDP-glucosyl transferase family protein [AT3G11340.1]
A_84_P19758	AT5G59310	-1.74006	tair|LTP4 (LIPID TRANSFER PROTEIN 4); lipid binding [AT5G59310.1]
A_84_P57900	AT3G56980	-1.73182	tair|BHLH039/ORG3 (OBP3-RESPONSIVE GENE 3); DNA binding / transcription factor [AT3G56980.1]
A_84_P75644	AT2G05440	-1.73162	tair|glycine-rich protein [AT2G05440.1]
A_84_P841901	AT5G35490	-1.71124	tair|unknown protein [AT5G35490.1]
A_84_P10933	AT4G00700	-1.71069	tair|C2 domain-containing protein [AT4G00700.1]
A_84_P766473	AT5G25260	-1.69571	tair|similar to unknown protein [Arabidopsis thaliana] (TAIR:AT5G25250.1); similar to unknown protein [Arabidopsis thaliana] (TAIR:AT5G64870.1); similar to unnamed protein product [Vitis vinifera] (GB:CAO44306.1)
A_84_P788748	AT1G13470	-1.68411	tair|similar to unknown protein [Arabidopsis thaliana] (TAIR:AT1G13520.1); similar to unnamed protein product [Vitis vinifera] (GB:CAO42040.1)
A_84_P13719	AT3G53150	-1.66981	tair|UGT73D1 (UDP-GLUCOSYL TRANSFERASE 73D1); UDP-glycosyltransferase [AT3G53150.1]
A_84_P754502	AT1G62333	-1.66767	tair|contains domain PRICHEXTENSN (PR01217) [AT1G62333.1]
A_84_P206488	AT1G35230	-1.66653	tair|AGP5 (ARABINOGALACTAN-PROTEIN 5) [AT1G35230.1]
A_84_P14299	AT1G75040	-1.66407	tair|PR5 (PATHOGENESIS-RELATED GENE 5) [AT1G75040.1]
A_84_P15691	AT4G11460	-1.64975	tair|protein kinase family protein [AT4G11460.1]
A_84_P10439	AT1G09080	-1.6449	tair|BIP3; ATP binding [AT1G09080.1]
A_84_P763873	AT4G04293	-1.63946	tair|transposable element gene [AT4G04293.1]
A_84_P21007	AT2G43570	-1.63655	tair|chitinase, putative [AT2G43570.1]
A_84_P20996	AT1G51860	-1.63466	tair|leucine-rich repeat protein kinase, putative [AT1G51860.1]
A_84_P18423	AT3G47480	-1.62797	tair|calcium-binding EF hand family protein [AT3G47480.1]
A_84_P233559	AT1G10340	-1.61812	tair|ankyrin repeat family protein [AT1G10340.1]
A_84_P757840	AT2G05995	-1.61503	tair|other RNA [AT2G05995.1]
A_84_P760178	AT3G28540	-1.61236	tair|AAA-type ATPase family protein [AT3G28540.1]
A_84_P18528	AT4G11290	-1.61211	tair|peroxidase, putative [AT4G11290.1]
A_84_P18315	AT3G09940	-1.60876	tair|ATMDAR3/MDHAR (MONODEHYDROASCORBATE REDUCTASE); monodehydroascorbate reductase (NADH) [AT3G09940.1]
A_84_P15382	AT2G30770	-1.59371	tair|CYP71A13 (CYTOCHROME P450, FAMILY 71, SUBFAMILY A, POLYPEPTIDE 13); indoleacetaldoxime dehydratase/ oxygen binding [AT2G30770.1]
A_84_P751391	AT1G21525	-1.57805	tair|pseudogene of unknown protein [AT1G21525.1]
A_84_P515865	AT5G26690	-1.5464	tair|heavy-metal-associated domain-containing protein [AT5G26690.1]
A_84_P22617	AT5G64000	-1.54084	tair|SAL2; 3'(2'),5'-bisphosphate nucleotidase/ inositol or phosphatidylinositol phosphatase [AT5G64000.1]
A_84_P16846	AT5G38900	-1.53813	tair|DSBA oxidoreductase family protein [AT5G38900.1]
A_84_P19456	AT4G04500	-1.53445	tair|protein kinase family protein [AT4G04500.1]
A_84_P761076	AT3G55646	-1.52796	tair|similar to unknown protein [Arabidopsis thaliana] (TAIR:AT2G39855.2) [AT3G55646.1]
A_84_P14903	AT5G11920	-1.52753	tair|ATCWINV6 (6-&1-FRUCTAN EXOHYDROLASE); hydrolase, hydrolyzing O-glycosyl compounds / inulinase/ levanase [AT5G11920.1]
A_84_P17210	AT1G51890	-1.52258	tair|leucine-rich repeat protein kinase, putative [AT1G51890.1]
A_84_P12178	AT1G56120	-1.5183	tair|leucine-rich repeat family protein / protein kinase family protein [AT1G56120.1]
A_84_P20322	AT3G49340	-1.51336	tair|cysteine proteinase, putative [AT3G49340.1]
A_84_P11649	AT2G19590	-1.51274	tair|ACO1 (ACC OXIDASE 1); 1-aminocyclopropane-1-carboxylate oxidase [AT2G19590.1]
A_84_P18133	AT1G66960	-1.50386	tair|lupeol synthase, putative / 2,3-oxidosqualene-triterpenoid cyclase, putative [AT1G66960.1]
A_84_P845967	AT5G22570	-1.50367	tair|WRKY38 (WRKY DNA-binding protein 38); transcription factor [AT5G22570.1]
A_84_P109962	AT1G21240	-1.49695	tair|WAK3 (WALL ASSOCIATED KINASE 3); kinase/ protein serine/threonine kinase [AT1G21240.1]
A_84_P65284	AT1G07900	-1.49595	tair|LBD1 (LOB DOMAIN-CONTAINING PROTEIN 1) [AT1G07900.1]
A_84_P11694	AT3G01830	-1.49017	tair|calmodulin-related protein, putative [AT3G01830.1]
A_84_P10510	AT1G69720	-1.48878	tair|HO3 (HEME OXYGENASE 3); heme oxygenase (decyclizing) [AT1G69720.1]
A_84_P825802	AT5G25250	-1.48686	tair|similar to unknown protein [Arabidopsis thaliana] (TAIR:AT5G64870.1)(TAIR:AT5G25260.1); similar to unnamed protein product [Vitis vinifera] (GB:CAO44306.1); similar to 80C09_16 [Brassica rapa subsp.
A_84_P797216	AT3G15536	-1.48497	ug|AYAXN56TF pooled cDNA populations Arabidopsis thaliana cDNA, mRNA sequence [EG525475]
A_84_P16574	AT3G57260	-1.48112	tair|BGL2 (PATHOGENESIS-RELATED PROTEIN 2); glucan 1,3-beta-glucosidase/ hydrolase, hydrolyzing O-glycosyl compounds [AT3G57260.1]
A_84_P13831	AT4G23150	-1.46467	tair|protein kinase family protein [AT4G23150.1]
A_84_P295824	AT3G56970	-1.46375	tair|BHLH038/ORG2 (OBP3-RESPONSIVE GENE 2); DNA binding / transcription factor [AT3G56970.1]
A_84_P16844	AT5G38250	-1.46238	tair|serine/threonine protein kinase, putative [AT5G38250.1]
A_84_P760629	AT3G04717	-1.45796	tair|Encodes a Wound-induced protein (WIP) family protein [AT3G04717.1]
A_84_P19361	AT3G45860	-1.45178	tair|receptor-like protein kinase, putative [AT3G45860.1]
A_84_P156615	AT4G12490	-1.4511	tair|protease inhibitor/seed storage/lipid transfer protein (LTP) family protein [AT4G12490.1]
A_84_P22865	AT1G25430	-1.44987	tair|transposable element gene [AT1G25430.1]
A_84_P12113	AT1G68600	-1.44262	tair|similar to unknown protein [Arabidopsis thaliana] (TAIR:AT1G25480.1); similar to unknown protein [Arabidopsis thaliana] (TAIR:AT2G17470.1); similar to unnamed protein product [Vitis vinifera] (GB:CAO42118.1)
A_84_P21001	AT1G44130	-1.44251	tair|nucellin protein, putative [AT1G44130.1]
A_84_P12212	AT1G56060	-1.43534	tair|similar to unknown protein [Arabidopsis thaliana] (TAIR:AT2G32190.1); similar to unnamed protein product [Vitis vinifera] (GB:CAO68639.1); contains domain PD188784 (PD188784) [AT1G56060.1]
A_84_P16493	AT3G22600	-1.4308	tair|protease inhibitor/seed storage/lipid transfer protein (LTP) family protein [AT3G22600.1]
A_84_P11156	AT5G26170	-1.4287	tair|WRKY50 (WRKY DNA-binding protein 50); transcription factor [AT5G26170.1]
A_84_P10515	AT1G33950	-1.41932	tair|avirulence-responsive family protein / avirulence induced gene (AIG1) family protein [AT1G33950.1]
A_84_P230389	AT3G21080	-1.41651	tair|ABC transporter-related [AT3G21080.1]
A_84_P19160	AT2G14580	-1.41582	tair|ATPRB1 (Arabidopsis thaliana basic pathogenesis-related protein 1) [AT2G14580.1]
A_84_P12584	AT2G04450	-1.41069	tair|ATNUDT6 (Arabidopsis thaliana Nudix hydrolase homolog 6); ADP-ribose diphosphatase/ NAD binding / hydrolase [AT2G04450.1]
A_84_P15746	AT4G28390	-1.40202	tair|AAC3 (ADP/ATP CARRIER 3); ATP:ADP antiporter/ binding [AT4G28390.1]
A_84_P12301	AT1G30900	-1.397	tair|vacuolar sorting receptor, putative [AT1G30900.1]
A_84_P853930	AT3G50480	-1.39057	tair|HR4 (HOMOLOG OF RPW8 4) [AT3G50480.1]
A_84_P124012	AT5G26790	-1.38395	tair|unknown protein [AT5G26790.1]
A_84_P787864	AT3G48640	-1.38039	tair|similar to unknown protein [Arabidopsis thaliana] (TAIR:AT5G66670.2); similar to unknown protein [Arabidopsis thaliana] (TAIR:AT5G66670.1) [AT3G48640.1]
A_84_P17209	AT1G31690	-1.37367	tair|copper ion binding [AT1G31690.1]
A_84_P20424	AT4G12310	-1.37195	tair|CYP706A5 (cytochrome P450, family 706, subfamily A, polypeptide 5); oxygen binding [AT4G12310.1]
A_84_P22787	AT1G02920	-1.37004	tair|ATGSTF7 (GLUTATHIONE S-TRANSFERASE 11); glutathione transferase [AT1G02920.1]
A_84_P10359	AT5G19800	-1.3648	tair|hydroxyproline-rich glycoprotein family protein [AT5G19800.1]
A_84_P15864	AT5G18470	-1.35598	tair|curculin-like (mannose-binding) lectin family protein [AT5G18470.1]
A_84_P844839	AT4G39030	-1.35597	tair|EDS5 (ENHANCED DISEASE SUSCEPTIBILITY 5); antiporter/ transporter [AT4G39030.1]
A_84_P510027	AT2G04495	-1.35363	tair|similar to unknown protein [Arabidopsis thaliana] (TAIR:AT2G04515.1) [AT2G04495.1]
A_84_P807916	AT2G38390	-1.35191	tair|peroxidase, putative [AT2G38390.1]
A_84_P11521	AT1G58300	-1.34971	tair|HO4 (HEME OXYGENASE 4); heme oxygenase (decyclizing)/ oxidoreductase [AT1G58300.1]
A_84_P600236	AT5G22545	-1.3497	tair|similar to unknown protein [Arabidopsis thaliana] (TAIR:AT5G22520.1) [AT5G22545.1]
A_84_P91079	AT5G22520	-1.3497	tair|similar to unknown protein [Arabidopsis thaliana] (TAIR:AT5G22530.1) [AT5G22520.1]
A_84_P16501	AT3G13784	-1.34567	tair|ATCWINV5 (ARABIDOPSIS THALIANA CELL WALL INVERTASE 5); hydrolase, hydrolyzing O-glycosyl compounds [AT3G13784.1]
A_84_P799760	AT3G26922	-1.34452	ug|BX838074 Arabidopsis thaliana Hormone Treated Callus Col-0 Arabidopsis thaliana cDNA clone GSLTPGH13ZG08 5PRIM, mRNA sequence [BX838074]
A_84_P22436	AT5G01900	-1.34434	tair|WRKY62 (WRKY DNA-binding protein 62); transcription factor [AT5G01900.1]
A_84_P20045	AT1G57630	-1.33837	tair|disease resistance protein (TIR class), putative [AT1G57630.1]
A_84_P23967	AT2G29100	-1.33709	tair|ATGLR2.9 (Arabidopsis thaliana glutamate receptor 2.9) [AT2G29100.1]
A_84_P513046	AT4G25110	-1.33524	tair|ATMC2 (METACASPASE 2); caspase [AT4G25110.1]
A_84_P277490	AT2G02930	-1.32867	tair|ATGSTF3 (GLUTATHIONE S-TRANSFERASE 16); glutathione transferase [AT2G02930.1]
A_84_P753680	AT1G24147	-1.32389	tair|unknown protein [AT1G24147.1]
A_84_P500750	AT5G26270	-1.31992	tair|unknown protein [AT5G26270.1]
A_84_P14446	AT2G19190	-1.3181	tair|FRK1 (FLG22-INDUCED RECEPTOR-LIKE KINASE 1); kinase [AT2G19190.1]
A_84_P532174	AT1G78815	-1.31782	tair|similar to unknown protein [Arabidopsis thaliana] (TAIR:AT1G16910.1); similar to hypothetical protein [Vitis vinifera] (GB:CAN63025.1); contains InterPro domain Protein of unknown function DUF640 (InterPro:IPR006936) [AT1G78815.1]
A_84_P606215	AT3G50470	-1.31589	tair|HR3 (HOMOLOG OF RPW8 3) [AT3G50470.1]
A_84_P587734	AT5G16170	-1.30679	tair|similar to unknown protein [Arabidopsis thaliana] (TAIR:AT5G11730.1); similar to unnamed protein product [Vitis vinifera] (GB:CAO49350.1); contains InterPro domain Protein of unknown function DUF266, plant (InterPro:IPR004949) [AT5G16170.1]
A_84_P765683	AT4G23215	-1.2934	tair|pseudogene of cysteine-rich receptor-like protein kinase family protein [AT4G23215.1]
A_84_P268160	AT3G13950	-1.29201	tair|similar to unknown protein [Arabidopsis thaliana] (TAIR:AT4G13266.1); similar to Ankyrin [Medicago truncatula] (GB:ABN08906.1) [AT3G13950.1]
A_84_P99776	AT3G25010	-1.28687	tair|disease resistance family protein [AT3G25010.1]
A_84_P11926	AT4G19380	-1.28358	tair|alcohol oxidase-related [AT4G19380.1]
A_84_P279270	AT4G03500	-1.27776	tair|ankyrin repeat family protein [AT4G03500.1]
A_84_P103016	AT4G12500	-1.27617	tair|protease inhibitor/seed storage/lipid transfer protein (LTP) family protein [AT4G12500.1]
A_84_P21379	AT4G18430	-1.27531	tair|AtRABA1e (Arabidopsis Rab GTPase homolog A1e); GTP binding [AT4G18430.1]
A_84_P21241	AT3G12220	-1.27354	tair|SCPL16 (serine carboxypeptidase-like 16); serine carboxypeptidase [AT3G12220.1]
A_84_P829746	AT2G42360	-1.27238	tair|zinc finger (C3HC4-type RING finger) family protein [AT2G42360.1]
A_84_P14560	AT3G26830	-1.27146	tair|PAD3 (PHYTOALEXIN DEFICIENT 3); oxygen binding [AT3G26830.1]
A_84_P812152	AT4G21850	-1.26942	tair|methionine sulfoxide reductase domain-containing protein / SeIR domain-containing protein [AT4G21850.1]
A_84_P17198	AT1G71690	-1.26868	tair|similar to unknown protein [Arabidopsis thaliana] (TAIR:AT1G33800.1); similar to unknown protein [Arabidopsis thaliana] (TAIR:AT4G09990.1); similar to unknown [Populus trichocarpa] (GB:ABK93991.1)
A_84_P750651	AT1G59930	-1.26678	tair|similar to unknown protein [Arabidopsis thaliana] (TAIR:AT1G59920.1); similar to putative MADS-box transcription factor [Arabidopsis lyrata] (GB:AAO42467.1)
A_84_P23208	AT3G60420	-1.26186	tair|similar to unknown protein [Arabidopsis thaliana] (TAIR:AT3G60450.1); similar to unnamed protein product [Vitis vinifera] (GB:CAO70569.1)
A_84_P12251	AT5G09290	-1.25506	tair|3'(2'),5'-bisphosphate nucleotidase, putative / inositol polyphosphate 1-phosphatase, putative [AT5G09290.1]
A_84_P84999	AT3G28580	-1.25196	tair|AAA-type ATPase family protein [AT3G28580.1]
A_84_P596516	AT4G14450	-1.24679	tair|Identical to Uncharacterized protein At4g14450, chloroplast precursor [Arabidopsis Thaliana] (GB:Q6NN02); similar to unknown protein [Arabidopsis thaliana] (TAIR:AT3G23170.1); similar to hypothetical protein [Vitis vinifera] (GB:CAN71216.1)
A_84_P756461	AT2G21850	-1.24489	tair|protein binding / zinc ion binding [AT2G21850.1]
A_84_P523886	AT5G46960	-1.24379	tair|invertase/pectin methylesterase inhibitor family protein [AT5G46960.1]
A_84_P12960	AT4G14630	-1.24207	tair|GLP9 (GERMIN-LIKE PROTEIN 9); manganese ion binding / metal ion binding / nutrient reservoir [AT4G14630.1]
A_84_P836180	AT2G32680	-1.23428	tair|disease resistance family protein [AT2G32680.1]
A_84_P505948	AT4G25070	-1.2331	tair|similar to unknown protein [Arabidopsis thaliana] (TAIR:AT3G48860.2); similar to unnamed protein product [Vitis vinifera] (GB:CAO68373.1) [AT4G25070.1]
A_84_P196584	AT3G48650	-1.23167	tair|pseudogene, At14a-related protein, similar to At14a (GI:11994571 and GI:11994573) (Arabidopsis thaliana) [AT3G48650.1]
A_84_P13379	AT1G52830	-1.22976	tair|IAA6 (indoleacetic acid-induced protein 6); transcription factor [AT1G52830.1]
A_84_P172941	AT2G18690	-1.22738	tair|similar to unknown protein [Arabidopsis thaliana] (TAIR:AT2G18680.1); similar to hypothetical protein OsI_029427 [Oryza sativa (indica cultivar-group)] (GB:EAZ08195.1) [AT2G18690.1]
A_84_P12457	AT1G13420	-1.22708	tair|sulfotransferase family protein [AT1G13420.1]
A_84_P20402	AT4G04510	-1.22663	tair|protein kinase family protein [AT4G04510.1]
A_84_P15628	AT3G57240	-1.22503	tair|BG3 (BETA-1,3-GLUCANASE 3); hydrolase, hydrolyzing O-glycosyl compounds [AT3G57240.1]
A_84_P23077	AT1G26390	-1.22165	tair|FAD-binding domain-containing protein [AT1G26390.1]
A_84_P101246	AT5G22530	-1.22052	tair|similar to unknown protein [Arabidopsis thaliana] (TAIR:AT5G22520.1) [AT5G22530.1]
A_84_P613352	AT3G61280	-1.2179	tair|similar to unknown protein [Arabidopsis thaliana] (TAIR:AT3G61290.1); similar to unknown protein [Arabidopsis thaliana] (TAIR:AT2G45840.1); similar to hypothetical protein [Vitis vinifera] (GB:CAN66409.1)
A_84_P81249	AT2G44240	-1.21251	tair|similar to unknown protein [Arabidopsis thaliana] (TAIR:AT2G44220.1); similar to unnamed protein product [Vitis vinifera] (GB:CAO67164.1)
A_84_P18907	AT1G02360	-1.21062	tair|chitinase, putative [AT1G02360.1]
A_84_P21942	AT1G51850	-1.20408	tair|leucine-rich repeat protein kinase, putative [AT1G51850.1]
A_84_P22453	AT1G06540	-1.20215	tair|similar to unknown protein [Arabidopsis thaliana] (TAIR:AT2G30930.1) [AT1G06540.1]
A_84_P16745	AT4G15500	-1.19701	tair|UGT84A4; UDP-glycosyltransferase/ sinapate 1-glucosyltransferase/ transferase, transferring glycosyl groups / transferase, transferring hexosyl groups [AT4G15500.1]
A_84_P22681	AT1G71390	-1.19522	tair|disease resistance family protein / LRR family protein [AT1G71390.1]
A_84_P19318	AT3G22060	-1.1933	tair|receptor protein kinase-related [AT3G22060.1]
A_84_P10846	AT3G44350	-1.19204	tair|ANAC061 (Arabidopsis NAC domain containing protein 61); transcription factor [AT3G44350.1]
A_84_P765883	AT4G13575	-1.19081	tair|unknown protein [AT4G13575.1]
A_84_P750646	AT1G59920	-1.18985	tair|similar to unknown protein [Arabidopsis thaliana] (TAIR:AT1G59930.1); similar to putative MADS-box transcription factor [Arabidopsis lyrata] (GB:AAO42467.1)
A_84_P552006	AT4G11655	-1.18663	tair|transmembrane protein, putative [AT4G11655.1]
A_84_P16355	AT2G36180	-1.18651	tair|calmodulin-related protein, putative [AT2G36180.1]
A_84_P64944	AT4G00960	-1.18453	tair|protein kinase family protein [AT4G00960.1]
A_84_P20237	AT1G26420	-1.18129	tair|FAD-binding domain-containing protein [AT1G26420.1]
A_84_P23919	AT2G35980	-1.18059	tair|YLS9 (YELLOW-LEAF-SPECIFIC GENE 9) [AT2G35980.1]
A_84_P611298	AT2G04515	-1.17515	tair|similar to unknown protein [Arabidopsis thaliana] (TAIR:AT2G04495.1) [AT2G04515.1]
A_84_P20386	AT3G51860	-1.17506	tair|CAX3 (cation exchanger 3); cation:cation antiporter [AT3G51860.1]
A_84_P14958	AT5G40010	-1.17322	tair|AATP1 (AAA-ATPASE 1); ATP binding / ATPase [AT5G40010.1]
A_84_P15139	AT1G03870	-1.16759	tair|FLA9 [AT1G03870.1]
A_84_P14031	AT5G44920	-1.16728	tair|Toll-Interleukin-Resistance (TIR) domain-containing protein [AT5G44920.1]
A_84_P19698	AT5G42830	-1.16449	tair|transferase family protein [AT5G42830.1]
A_84_P260800	AT4G19430	-1.16307	tair|unknown protein [AT4G19430.1]
A_84_P13708	AT3G50570	-1.16203	tair|hydroxyproline-rich glycoprotein family protein [AT3G50570.1]
A_84_P13567	AT2G47130	-1.15813	tair|short-chain dehydrogenase/reductase (SDR) family protein [AT2G47130.1]
A_84_P18510	AT4G04490	-1.15641	tair|protein kinase family protein [AT4G04490.1]
A_84_P277270	AT3G26440	-1.15541	tair|similar to unknown protein [Arabidopsis thaliana] (TAIR:AT1G13000.2); similar to unknown protein [Arabidopsis thaliana] (TAIR:AT1G13000.1); similar to unnamed protein product [Vitis vinifera] (GB:CAO42517.1)
A_84_P503876	AT2G27660	-1.15471	tair|DC1 domain-containing protein [AT2G27660.1]
A_84_P12970	AT4G17660	-1.15409	tair|protein kinase, putative [AT4G17660.1]
A_84_P20809	AT1G23840	-1.14982	tair|similar to unknown protein [Arabidopsis thaliana] (TAIR:AT1G23830.1); similar to unnamed protein product [Vitis vinifera] (GB:CAO14801.1) [AT1G23840.1]
A_84_P576643	AT2G37950	-1.14742	tair|zinc finger (C3HC4-type RING finger) family protein [AT2G37950.1]
A_84_P11909	AT4G11210	-1.14542	tair|disease resistance-responsive family protein / dirigent family protein [AT4G11210.1]
A_84_P14974	AT5G44460	-1.14099	tair|calcium-binding protein, putative [AT5G44460.1]
A_84_P808468	AT5G26310	-1.14066	tair|UGT72E3; UDP-glycosyltransferase/ coniferyl-alcohol glucosyltransferase/ transferase, transferring glycosyl groups [AT5G26310.1]
A_84_P220458	AT4G23610	-1.1329	tair|similar to unknown protein [Arabidopsis thaliana] (TAIR:AT3G54200.1); similar to unnamed protein product [Vitis vinifera] (GB:CAO39657.1); similar to hypothetical protein [Vitis vinifera] (GB:CAN73280.1) [AT4G23610.1]
A_84_P805186	AT4G02520	-1.13215	tair|ATGSTF2 (Arabidopsis thaliana Glutathione S-transferase (class phi) 2); glutathione transferase [AT4G02520.1]
A_84_P20293	AT3G12500	-1.13132	tair|ATHCHIB (BASIC CHITINASE); chitinase [AT3G12500.1]
A_84_P118682	AT3G52430	-1.12982	tair|PAD4 (PHYTOALEXIN DEFICIENT 4); triacylglycerol lipase [AT3G52430.1]
A_84_P24042	AT3G26210	-1.12874	tair|CYP71B23 (cytochrome P450, family 71, subfamily B, polypeptide 23); oxygen binding [AT3G26210.1]
A_84_P284940	AT1G70270	-1.126	tair|unknown protein [AT1G70270.1]
A_84_P823929	AT1G03850	-1.12143	tair|glutaredoxin family protein [AT1G03850.1]
A_84_P128706	AT3G48080	-1.11758	tair|lipase class 3 family protein / disease resistance protein-related [AT3G48080.1]
A_84_P842669	AT1G29720	-1.11653	tair|protein kinase family protein [AT1G29720.1]
A_84_P610565	AT3G11402	-1.11596	tair|DC1 domain-containing protein [AT3G11402.1]
A_84_P513614	AT2G27030	-1.11417	tair|CAM5 (CALMODULIN 5); calcium ion binding [AT2G27030.2]
A_84_P582597	AT1G09932	-1.10871	tair|phosphoglycerate/bisphosphoglycerate mutase-related [AT1G09932.1]
A_84_P128906	AT2G15390	-1.10672	tair|FUT4 (fucosyltransferase 4); fucosyltransferase/ transferase, transferring glycosyl groups [AT2G15390.1]
A_84_P17344	AT2G22810	-1.10582	tair|ACS4 (1-AMINOCYCLOPROPANE-1-CARBOXYLATE SYNTHASE 4); 1-aminocyclopropane-1-carboxylate synthase [AT2G22810.1]
A_84_P751611	AT1G07620	-1.10412	tair|similar to unknown protein [Arabidopsis thaliana] (TAIR:AT5G02390.1); similar to hypothetical protein [Vitis vinifera] (GB:CAN60159.1); contains InterPro domain GTP-binding protein Obg/CgtA (InterPro:IPR014100) [AT1G07620.1]
A_84_P826417	AT5G24110	-1.10267	tair|WRKY30 (WRKY DNA-binding protein 30); transcription factor [AT5G24110.1]
A_84_P18955	AT1G30850	-1.10163	tair|similar to unknown protein [Arabidopsis thaliana] (TAIR:AT2G34910.1); similar to unnamed protein product [Vitis vinifera] (GB:CAO15288.1) [AT1G30850.1]
A_84_P16873	AT5G46260	-1.09938	tair|disease resistance protein (TIR-NBS-LRR class), putative [AT5G46260.1]
A_84_P153835	AT2G21650	-1.09889	tair|MEE3 (maternal effect embryo arrest 3); DNA binding / transcription factor [AT2G21650.1]
A_84_P225559	AT5G64810	-1.09763	tair|WRKY51 (WRKY DNA-binding protein 51); transcription factor [AT5G64810.1]
A_84_P16647	AT4G13900	-1.09657	tair|pseudogene, similar to NL0D, contains leucine rich-repeat domains Pfam:PF00560, INTERPRO:IPR001611; similar to Cf-4A protein (Lycopersicon esculentum) gi [AT4G13900.1]
A_84_P177574	AT3G24900	-1.09567	tair|disease resistance family protein / LRR family protein [AT3G24900.1]
A_84_P14978	AT5G45380	-1.09564	tair|sodium:solute symporter family protein [AT5G45380.1]
A_84_P15376	AT2G43000	-1.0956	tair|ANAC042 (Arabidopsis NAC domain containing protein 42); transcription factor [AT2G43000.1]
A_84_P22055	AT2G38380	-1.09282	tair|peroxidase 22 (PER22) (P22) (PRXEA) / basic peroxidase E [AT2G38380.1]
A_84_P530879	AT5G10380	-1.0922	tair|zinc finger (C3HC4-type RING finger) family protein [AT5G10380.1]
A_84_P11427	AT1G14080	-1.09153	tair|FUT6 (fucosyltransferase 6); fucosyltransferase/ transferase, transferring glycosyl groups [AT1G14080.1]
A_84_P15624	AT3G56220	-1.08977	tair|transcription regulator [AT3G56220.1]
A_84_P242975	AT1G78410	-1.08837	tair|VQ motif-containing protein [AT1G78410.1]
A_84_P21737	AT3G13065	-1.08709	tair|SRF4 (STRUBBELIG-RECEPTOR FAMILY 4); ATP binding / kinase/ protein serine/threonine kinase [AT3G13065.1]
A_84_P143829	AT1G56550	-1.08579	tair|similar to unknown protein [Arabidopsis thaliana] (TAIR:AT4G01220.1); similar to unnamed protein product [Vitis vinifera] (GB:CAO39698.1); similar to hypothetical protein [Vitis vinifera] (GB:CAN69309.1)
A_84_P539272	AT1G76530	-1.08402	tair|auxin efflux carrier family protein [AT1G76530.1]
A_84_P21578	AT5G39670	-1.0797	tair|calcium-binding EF hand family protein [AT5G39670.1]
A_84_P10728	AT2G29110	-1.07897	tair|ATGLR2.8 (Arabidopsis thaliana glutamate receptor 2.8) [AT2G29110.1]
A_84_P13916	AT4G36430	-1.07876	tair|peroxidase, putative [AT4G36430.1]
A_84_P15524	AT3G23120	-1.07684	tair|leucine-rich repeat family protein [AT3G23120.1]
A_84_P14898	AT5G10760	-1.07123	tair|aspartyl protease family protein [AT5G10760.1]
A_84_P513574	AT2G14560	-1.0712	tair|similar to unknown protein [Arabidopsis thaliana] (TAIR:AT1G33840.1); similar to unnamed protein product [Vitis vinifera] (GB:CAO48825.1); contains InterPro domain Protein of unknown function DUF567 (InterPro:IPR007612) [AT2G14560.2]
A_84_P786927	AT5G24210	-1.06691	tair|lipase class 3 family protein [AT5G24210.1]
A_84_P501191	AT2G27402	-1.06602	tair|similar to PTAC18 (PLASTID TRANSCRIPTIONALLY ACTIVE18) [Arabidopsis thaliana] (TAIR:AT2G32180.1); similar to unknown [Brassica rapa] (GB:ABL97961.1) [AT2G27402.1]
A_84_P95069	AT2G22170	-1.06473	tair|lipid-associated family protein [AT2G22170.1]
A_84_P19706	AT5G45000	-1.05949	tair|transmembrane receptor [AT5G45000.1]
A_84_P756427	AT2G27420	-1.05845	tair|cysteine proteinase, putative [AT2G27420.1]
A_84_P14717	AT4G01630	-1.05821	tair|ATEXPA17 (ARABIDOPSIS THALIANA EXPANSIN A17) [AT4G01630.1]
A_84_P17964	AT1G33720	-1.05655	tair|CYP76C6 (cytochrome P450, family 76, subfamily C, polypeptide 6); oxygen binding [AT1G33720.1]
A_84_P761565	AT3G10185	-1.05428	tair|Encodes a Gibberellin-regulated GASA/GAST/Snakin family protein [AT3G10185.1]
A_84_P311453	AT3G21930	-1.05204	tair|receptor-like protein kinase-related [AT3G21930.1]
A_84_P22146	AT3G29250	-1.04914	tair|oxidoreductase [AT3G29250.1]
A_84_P832916	AT2G44380	-1.04838	tair|DC1 domain-containing protein [AT2G44380.1]
A_84_P549947	AT2G18210	-1.04655	tair|similar to unknown protein [Arabidopsis thaliana] (TAIR:AT4G36500.1); similar to hypothetical protein [Thellungiella halophila] (GB:ABB45855.1) [AT2G18210.1]
A_84_P15531	AT3G26500	-1.04645	tair|leucine-rich repeat family protein [AT3G26500.1]
A_84_P127531	AT1G21310	-1.04511	tair|ATEXT3 (EXTENSIN 3); structural constituent of cell wall [AT1G21310.1]
A_84_P20656	AT5G46050	-1.04416	tair|ATPTR3/PTR3 (PEPTIDE TRANSPORTER PROTEIN 3); transporter [AT5G46050.1]
A_84_P759411	AT3G33084	-1.04415	tair|transposable element gene [AT3G33084.1]
A_84_P231379	AT5G46230	-1.04335	tair|similar to unknown protein [Arabidopsis thaliana] (TAIR:AT1G09310.1); similar to unnamed protein product [Vitis vinifera] (GB:CAO14438.1); contains InterPro domain Protein of unknown function DUF538 (InterPro:IPR007493) [AT5G46230.1]
A_84_P762419	AT3G15518	-1.04136	tair|similar to hypothetical protein [Nicotiana benthamiana] (GB:BAF02554.1) [AT3G15518.1]
A_84_P591780	AT2G26695	-1.04005	tair|binding [AT2G26695.1]
A_84_P20170	AT2G01890	-1.03862	tair|PAP8 (PURPLE ACID PHOSPHATASE PRECURSOR); acid phosphatase/ protein serine/threonine phosphatase [AT2G01890.1]
A_84_P814654	AT5G39190	-1.03602	tair|GLP2A (GERMIN-LIKE PROTEIN 2A); manganese ion binding / metal ion binding / nutrient reservoir [AT5G39190.1]
A_84_P550225	AT4G00955	-1.03555	tair|similar to protein kinase family protein [Arabidopsis thaliana] (TAIR:AT2G23450.2); similar to protein kinase family protein [Arabidopsis thaliana] (TAIR:AT2G23450.1); similar to unnamed protein product [Vitis vinifera] (GB:CAO41616.1)
A_84_P841699	AT1G33840	-1.03115	tair|similar to unknown protein [Arabidopsis thaliana] (TAIR:AT5G01750.2); similar to unnamed protein product [Vitis vinifera] (GB:CAO48825.1); contains InterPro domain Protein of unknown function DUF567 (InterPro:IPR007612) [AT1G33840.1]
A_84_P11332	AT1G17615	-1.03	tair|disease resistance protein (TIR-NBS class), putative [AT1G17615.1]
A_84_P14505	AT2G32140	-1.0256	tair|transmembrane receptor [AT2G32140.1]
A_84_P500433	AT3G16410	-1.02182	tair|jacalin lectin family protein [AT3G16410.1]
A_84_P17094	AT1G11610	-1.02146	tair|CYP71A18 (cytochrome P450, family 71, subfamily A, polypeptide 18); oxygen binding [AT1G11610.1]
A_84_P11068	AT4G14060	-1.02012	tair|major latex protein-related / MLP-related [AT4G14060.1]
A_84_P15534	AT3G21900	-1.01909	tair|receptor-like protein kinase-related [AT3G21900.1]
A_84_P750540	AT1G29715	-1.01839	tair|pseudogene, putative receptor-related serine/threonine kinase, blastp match of 67% identity and 2.6e-98 P-value to GP [AT1G29715.1]
A_84_P844447	AT4G18250	-1.01549	tair|receptor serine/threonine kinase, putative [AT4G18250.1]
A_84_P16041	AT5G04150	-1.01417	tair|BHLH101; DNA binding / transcription factor [AT5G04150.1]
A_84_P805915	AT1G74710	-1.01378	tair|ICS1 (ISOCHORISMATE SYNTHASEI); isochorismate synthase [AT1G74710.2]
A_84_P19260	AT1G01340	-1.00996	tair|ATCNGC10 (CYCLIC NUCLEOTIDE GATED CHANNEL 10); calmodulin binding / cyclic nucleotide binding / ion channel [AT1G01340.1]
A_84_P509836	AT1G13830	-1.00882	tair|beta-1,3-glucanase-related [AT1G13830.1]
A_84_P14410	AT2G33080	-1.00865	tair|leucine-rich repeat family protein [AT2G33080.1]
A_84_P565934	AT2G34010	-1.00769	tair|similar to unknown protein [Arabidopsis thaliana] (TAIR:AT1G29010.1) [AT2G34010.1]
A_84_P516320	AT2G34655	-1.00589	tair|unknown protein [AT2G34655.1]
A_84_P501207	AT2G32160	-1.00571	tair|similar to unknown protein [Arabidopsis thaliana] (TAIR:AT2G32170.1); similar to unnamed protein product [Vitis vinifera] (GB:CAO64660.1); contains InterPro domain N2227-like (InterPro:IPR012901) [AT2G32160.1]
A_84_P821159	AT5G42860	-1.00329	tc|CAB53482.1, partial (64%) [TC310341]
A_84_P533868	AT1G49000	-1.00299	tair|similar to unknown protein [Arabidopsis thaliana] (TAIR:AT3G18560.1); similar to hypothetical protein [Vitis vinifera] (GB:CAN78728.1); similar to unnamed protein product [Vitis vinifera] (GB:CAO68009.1) [AT1G49000.1]
A_84_P765523	AT4G14548	-1.00018	tair|other RNA [AT4G14548.1]
A_84_P11548	AT2G30550	-1.00015	tair|lipase class 3 family protein [AT2G30550.2]
