# Supplementary material for: Arabidopsis nitrate-induced aspartate oxidase gene expression is necessary to maintain metabolic balance under nitrogen nutrient fluctuation
Source: Commun Biol. 2022 May 9;5:432. doi: 10.1038/s42003-022-03399-5 (PMC9085827; doi:10.1038/s42003-022-03399-5)
Supplement: Supplementary file 6 — Supplementary Data 4 [file 42003_2022_3399_MOESM6_ESM.xlsx]

## Sheet: S12
Supplementary Data 4 Gene ontology term enrichment analysis of differentially expressed by the loss of nitrate-induced AO expression at steady state
Biological process	Assigned genes	Total genes of the process	P-value
photosynthesis, light harvesting in photosystem I	8	24	0.00013
response to desiccation	6	24	0.0268
photosynthesis, light harvesting	8	43	0.00592
hyperosmotic salinity response	9	58	0.00524
systemic acquired resistance	10	65	0.0015
hyperosmotic response	9	69	0.019
plant organ senescence	13	116	0.00086
leaf senescence	12	110	0.00319
aging	14	136	0.000785
response to fatty acid	18	179	2.2e-05
response to jasmonic acid	17	175	9.16e-05
response to salicylic acid	14	156	0.0036
response to bacterium	36	489	3.94e-09
response to wounding	17	239	0.00548
defense response to bacterium	25	372	6.16e-05
defense response to fungus	17	260	0.0158
defense response to other organism	51	796	1.22e-11
response to oxidative stress	28	440	2.65e-05
response to external biotic stimulus	70	1106	9.59e-17
response to other organism	70	1106	9.59e-17
response to biotic stimulus	70	1108	1.05e-16
response to organic cyclic compound	18	286	0.0139
biological process involved in interspecies interaction between organisms	70	1119	1.75e-16
response to fungus	22	356	0.00166
response to alcohol	28	475	0.000123
response to acid chemical	24	412	0.0014
response to abscisic acid	27	468	0.000324
response to lipid	45	788	2.27e-08
response to water deprivation	21	369	0.0102
response to inorganic substance	41	738	4.48e-07
response to external stimulus	85	1534	1.65e-17
response to water	21	380	0.0157
defense response	55	1007	4.93e-10
response to oxygen-containing compound	76	1433	2.83e-14
response to salt stress	23	455	0.0228
response to organic substance	83	1643	1.1e-14
response to endogenous stimulus	59	1271	3.8e-08
response to osmotic stress	25	539	0.0378
response to hormone	57	1241	1.3e-07
response to chemical	114	2549	1.93e-17
response to stress	136	3192	3.97e-20
cellular response to chemical stimulus	43	1120	0.00524
response to abiotic stimulus	77	2074	8.02e-07
response to stimulus	201	5506	9.6e-25
