# Supplementary material for: Arabidopsis nitrate-induced aspartate oxidase gene expression is necessary to maintain metabolic balance under nitrogen nutrient fluctuation
Source: Commun Biol. 2022 May 9;5:432. doi: 10.1038/s42003-022-03399-5 (PMC9085827; doi:10.1038/s42003-022-03399-5)
Supplement: Supplementary file 7 — Supplementary Data 5 [file 42003_2022_3399_MOESM7_ESM.xlsx]

## Sheet: S5
Supplementary Data 5 Genes repressed by N starvation treatment in AOpro(wt)-AO plants
Probe name	AGI code	Log2 fold change in AOpro(wt)-AO plants	Log2 fold change in AOpro(mut)-AO plants	Interaction effect genotype x treatment	Description
A_84_P564098	AT2G14247	-4.47961	-3.51278		tair|Expressed protein [AT2G14247.1]
A_84_P21264	AT3G48360	-4.47574	-2.57174	-	tair|BT2 (BTB AND TAZ DOMAIN PROTEIN 2); protein binding / transcription factor/ transcription regulator [AT3G48360.1]
A_84_P178774	AT2G41240	-4.36583	-3.10464		tair|BHLH100; DNA binding / transcription factor [AT2G41240.1]
A_84_P258120	AT1G75830	-4.07316	-5.0784		tair|LCR67/PDF1.1 (Low-molecular-weight cysteine-rich 67) [AT1G75830.1]
A_84_P764941	AT4G22485	-3.90035	-3.69676		tair|Encodes a Protease inhibitor/seed storage/LTP family protein [AT4G22485.1]
A_84_P852477	AT5G35660	-3.72697	-4.43162		tair|pseudogene similar to protease inhibitor/seed storage/lipid transfer protein (LTP) family protein [AT5G35660.1]
A_84_P761404	AT3G21460	-3.6018	-0.115863	-	tair|electron carrier/ protein disulfide oxidoreductase [AT3G21460.1]
A_84_P543604	AT1G47400	-3.58236	-3.23229		tair|similar to unknown protein [Arabidopsis thaliana] (TAIR:AT1G47395.1) [AT1G47400.1]
A_84_P20687	AT5G54740	-3.56064	-4.04441		tair|protease inhibitor/seed storage/lipid transfer protein (LTP) family protein [AT5G54740.1]
A_84_P10637	AT2G40170	-3.47528	-4.63356		tair|ATEM6/GEA6 (ARABIDOPSIS EARLY METHIONINE-LABELLED 6) [AT2G40170.1]
A_84_P549811	AT1G47395	-3.40212	-3.28187		tair|unknown protein [AT1G47395.1]
A_84_P758588	AT2G30766	-3.33	-3.93654		tair|unknown protein [AT2G30766.1]
A_84_P14274	AT1G52690	-3.2842	-3.42194		tair|late embryogenesis abundant protein, putative / LEA protein, putative [AT1G52690.1]
A_84_P22942	AT2G41260	-2.9912	-2.83258		tair|M17 [AT2G41260.1]
A_84_P23218	AT3G62930	-2.85812	-0.837971	-	tair|glutaredoxin family protein [AT3G62930.1]
A_84_P18335	AT3G02480	-2.79867	-1.68289		tair|ABA-responsive protein-related [AT3G02480.1]
A_84_P178304	AT4G15690	-2.7977	-0.617379	-	tair|glutaredoxin family protein [AT4G15690.1]
A_84_P295824	AT3G56970	-2.77706	-1.34776		tair|BHLH038/ORG2 (OBP3-RESPONSIVE GENE 2); DNA binding / transcription factor [AT3G56970.1]
A_84_P761076	AT3G55646	-2.74379	-0.269108	-	tair|similar to unknown protein [Arabidopsis thaliana] (TAIR:AT2G39855.2) [AT3G55646.1]
A_84_P278800	AT4G15700	-2.72329	-0.345245	-	tair|glutaredoxin family protein [AT4G15700.1]
A_84_P80329	AT5G50600	-2.69547	-3.46525		tair|ATHSD1 (HYDROXYSTEROID DEHYDROGENASE 1); oxidoreductase [AT5G50600.1]
A_84_P243495	AT4G15660	-2.62416	-0.128939	-	tair|glutaredoxin family protein [AT4G15660.1]
A_84_P57010	AT4G37540	-2.53855	-0.854224	-	tair|LBD39 (LOB DOMAIN-CONTAINING PROTEIN 39) [AT4G37540.1]
A_84_P187174	AT3G17520	-2.51504	-2.1338		tair|late embryogenesis abundant domain-containing protein / LEA domain-containing protein [AT3G17520.1]
A_84_P57900	AT3G56980	-2.51489	-1.04559		tair|BHLH039/ORG3 (OBP3-RESPONSIVE GENE 3); DNA binding / transcription factor [AT3G56980.1]
A_84_P109472	AT2G47770	-2.49786	-1.62005		tair|benzodiazepine receptor-related [AT2G47770.1]
A_84_P785892	AT1G49500	-2.4795	-1.2494	-	tair|similar to unknown protein [Arabidopsis thaliana] (TAIR:AT3G19030.1) [AT1G49500.1]
A_84_P22124	AT3G22640	-2.46902	-3.40544		tair|cupin family protein [AT3G22640.1]
A_84_P10365	AT1G54870	-2.42826	-3.1335		tair|oxidoreductase [AT1G54870.1]
A_84_P127561	AT4G15680	-2.34952	-1.11827	-	tair|glutaredoxin family protein [AT4G15680.1]
A_84_P11727	AT3G15670	-2.26983	-3.20745		tair|late embryogenesis abundant protein, putative / LEA protein, putative [AT3G15670.1]
A_84_P22906	AT2G42560	-2.24957	-3.46843		tair|late embryogenesis abundant domain-containing protein / LEA domain-containing protein [AT2G42560.1]
A_84_P20729	AT5G65010	-2.23164	-0.976635	-	tair|ASN2 (ASPARAGINE SYNTHETASE 2); asparagine synthase (glutamine-hydrolyzing) [AT5G65010.1]
A_84_P19255	AT1G01190	-2.21233	-0.705691	-	tair|CYP78A8 (cytochrome P450, family 78, subfamily A, polypeptide 8); oxygen binding [AT1G01190.1]
A_84_P17120	AT1G05510	-2.20926	-2.44187		tair|similar to unknown protein [Arabidopsis thaliana] (TAIR:AT2G31985.1); similar to unnamed protein product [Vitis vinifera] (GB:CAO45247.1); contains InterPro domain Protein of unknown function DUF1264 (InterPro:IPR010686) [AT1G05510.1]
A_84_P526212	AT3G46880	-2.17405	-0.75184	-	tair|similar to unknown protein [Arabidopsis thaliana] (TAIR:AT5G59080.1) [AT3G46880.1]
A_84_P192434	AT4G36850	-2.14408	-2.23294		tair|PQ-loop repeat family protein / transmembrane family protein [AT4G36850.1]
A_84_P764950	AT4G22517	-2.10827	-3.38759		tair|Encodes a Protease inhibitor/seed storage/LTP family protein [AT4G22517.1]
A_84_P19344	AT3G14820	-2.07289	-0.455845	-	tair|carboxylesterase/ lipase [AT3G14820.1]
A_84_P11768	AT3G19030	-2.06858	-0.988241	-	tair|similar to unknown protein [Arabidopsis thaliana] (TAIR:AT1G49500.1) [AT3G19030.1]
A_84_P801431	AT1G68250	-2.06461	-2.85538		ug|Arabidopsis thaliana mRNA for hypothetical protein, complete cds, clone: RAFL09-44-D21 [AK227000]
A_84_P18118	AT1G56430	-2.05291	-0.866104	-	tair|nicotianamine synthase, putative [AT1G56430.1]
A_84_P13976	AT5G19120	-2.02285	-1.69923		tair|aspartic-type endopeptidase/ pepsin A [AT5G19120.1]
A_84_P16041	AT5G04150	-1.99763	-0.992368		tair|BHLH101; DNA binding / transcription factor [AT5G04150.1]
A_84_P764946	AT4G22505	-1.98062	-3.19008		tair|Encodes a Protease inhibitor/seed storage/LTP family protein [pseudogene] [AT4G22505.1]
A_84_P177214	AT5G19600	-1.97268	-1.20137	-	tair|SULTR3;5; sulfate transmembrane transporter [AT5G19600.1]
A_84_P761311	AT3G13403	-1.96629	-0.347752	-	tair|Encodes a defensin-like (DEFL) family protein. [AT3G13403.1]
A_84_P18829	AT5G62920	-1.966	-0.275531	-	tair|ARR6 (RESPONSE REGULATOR 6); transcription regulator/ two-component response regulator [AT5G62920.1]
A_84_P310253	AT5G45690	-1.95614	-2.22639		tair|similar to unknown protein [Arabidopsis thaliana] (TAIR:AT4G18920.1); similar to unnamed protein product [Vitis vinifera] (GB:CAO47983.1); contains InterPro domain Protein of unknown function DUF1264 (InterPro:IPR010686) [AT5G45690.1]
A_84_P18219	AT1G04770	-1.9524	-1.14433		tair|male sterility MS5 family protein [AT1G04770.1]
A_84_P284470	AT5G05250	-1.94242	-2.47147		tair|similar to unknown protein [Arabidopsis thaliana] (TAIR:AT3G56360.1); similar to unnamed protein product [Vitis vinifera] (GB:CAO41488.1) [AT5G05250.1]
A_84_P133465	AT2G40400	-1.94017	-0.802396	-	tair|similar to unknown protein [Arabidopsis thaliana] (TAIR:AT3G56140.1); similar to hypothetical protein [Vitis vinifera] (GB:CAN64033.1); similar to unnamed protein product [Vitis vinifera] (GB:CAO41449.1); similar to hypothetical protein OsI_004191 [O
A_84_P795552	AT5G00650	-1.93158	-1.08546	-	ug|Arabidopsis thaliana mRNA for hypothetical protein, complete cds, clone: RAFL07-82-E12 [AK226778]
A_84_P14878	AT5G04950	-1.913	-0.398772	-	tair|nicotianamine synthase, putative [AT5G04950.1]
A_84_P18377	AT3G24420	-1.90049	-1.84564		tair|hydrolase, alpha/beta fold family protein [AT3G24420.1]
A_84_P19925	AT1G03020	-1.85168	-1.03309	-	tair|glutaredoxin family protein [AT1G03020.1]
A_84_P764933	AT4G22513	-1.81638	-3.37812		tair|Encodes a Protease inhibitor/seed storage/LTP family protein [AT4G22513.1]
A_84_P20381	AT3G63110	-1.81347	-0.278468	-	tair|ATIPT3 (Arabidopsis thaliana isopentenyltransferase 3); transferase, transferring alkyl or aryl (other than methyl) groups [AT3G63110.1]
A_84_P14711	AT3G51810	-1.81076	-2.10141		tair|ATEM1 (Early methionine labelled) [AT3G51810.1]
A_84_P53340	AT4G15670	-1.78839	-0.2908	-	tair|glutaredoxin family protein [AT4G15670.1]
A_84_P228889	AT3G49940	-1.76672	-0.781135	-	tair|LBD38 (LOB DOMAIN-CONTAINING PROTEIN 38) [AT3G49940.1]
A_84_P16733	AT1G48130	-1.76104	-2.2069		tair|ATPER1 (Arabidopsis thaliana 1-cysteine peroxiredoxin 1); antioxidant [AT1G48130.1]
A_84_P20323	AT3G49620	-1.75802	-2.31086		tair|DIN11 (DARK INDUCIBLE 11); oxidoreductase [AT3G49620.1]
A_84_P819307	AT2G43590	-1.74668	-2.53021		tair|chitinase, putative [AT2G43590.1]
A_84_P15827	AT5G05860	-1.74017	-0.310835	-	tair|UGT76C2 (UDP-glucosyl transferase 76C2); UDP-glycosyltransferase/ transferase, transferring glycosyl groups [AT5G05860.1]
A_84_P19758	AT5G59310	-1.71813	0.184389		tair|LTP4 (LIPID TRANSFER PROTEIN 4); lipid binding [AT5G59310.1]
A_84_P22733	AT1G04560	-1.70713	-2.78504		tair|AWPM-19-like membrane family protein [AT1G04560.1]
A_84_P20132	AT2G21210	-1.67864	-0.41155	-	tair|auxin-responsive protein, putative [AT2G21210.1]
A_84_P14281	AT1G15550	-1.66714	-0.331651	-	tair|GA4 (GA REQUIRING 4); gibberellin 3-beta-dioxygenase [AT1G15550.1]
A_84_P560054	AT4G29905	-1.6289	-1.08399	-	tair|similar to unknown protein [Arabidopsis thaliana] (TAIR:AT5G57123.1); similar to hypothetical protein MtrDRAFT_AC148819g4v2 [Medicago truncatula] (GB:ABD28467.1); contains domain Glucocorticoid receptor-like (DNA-binding domain) (SSF57716) [AT4G29905
A_84_P10193	AT5G18600	-1.62837	-0.209603	-	tair|glutaredoxin family protein [AT5G18600.1]
A_84_P119582	AT5G48490	-1.62017	0.331773	-	tair|protease inhibitor/seed storage/lipid transfer protein (LTP) family protein [AT5G48490.1]
A_84_P758905	AT3G30415	-1.61743	-0.41703	-	tair|pseudogene, putative urophorphyrin III methylase, blastp match of 80% identity and 2.7e-49 P-value to GP [AT3G30415.1]
A_84_P16865	AT5G44310	-1.60058	-2.58738		tair|late embryogenesis abundant domain-containing protein / LEA domain-containing protein [AT5G44310.1]
A_84_P532062	AT1G33340	-1.60016	-0.382232	-	tair|epsin N-terminal homology (ENTH) domain-containing protein / clathrin assembly protein-related [AT1G33340.1]
A_84_P21458	AT4G37610	-1.58021	-1.17746		tair|BT5 (BTB and TAZ domain protein 5); protein binding / transcription regulator [AT4G37610.1]
A_84_P132645	AT2G20670	-1.57309	-0.94647		tair|similar to unknown protein [Arabidopsis thaliana] (TAIR:AT4G32480.1); similar to unnamed protein product [Vitis vinifera] (GB:CAO69754.1); contains InterPro domain Protein of unknown function DUF506, plant (InterPro:IPR006502) [AT2G20670.1]
A_84_P22341	AT4G22520	-1.56854	-1.88656		tair|protease inhibitor/seed storage/lipid transfer protein (LTP) family protein [AT4G22520.1]
A_84_P11566	AT2G15620	-1.55379	-0.25822	-	tair|NIR1 (NITRITE REDUCTASE); ferredoxin-nitrate reductase [AT2G15620.1]
A_84_P15248	AT1G77760	-1.54963	-0.108354	-	tair|NIA1 (NITRATE REDUCTASE 1) [AT1G77760.1]
A_84_P862930	AT4G27160	-1.54518	-2.52618		tc|2SS3_ARATH (P15459) 2S seed storage protein 3 precursor (2S albumin storage protein) (NWMU2-2S albumin 3) [Contains: 2S seed storage protein 3 small subunit; 2S seed storage protein 3 large subunit], partial (66%) [TC314120]
A_84_P10925	AT3G62950	-1.54314	0.0122133	-	tair|glutaredoxin family protein [AT3G62950.1]
A_84_P23185	AT3G54940	-1.5316	-1.81691		tair|cysteine proteinase, putative [AT3G54940.2]
A_84_P229909	AT5G67420	-1.51569	-0.536332	-	tair|LBD37 (LOB DOMAIN-CONTAINING PROTEIN 37) [AT5G67420.1]
A_84_P858224	AT4G25140	-1.5113	-1.77665		tair|OLEO1 (OLEOSIN1) [AT4G25140.1]
A_84_P761298	AT3G05727	-1.51023	-2.76702		tair|hormone [AT3G05727.1]
A_84_P11053	AT4G35810	-1.49724	-1.7619		tc|NM_119747 oxidoreductase, acting on paired donors, with incorporation or reduction of molecular oxygen, 2-oxoglutarate as one donor, and incorporation of one atom each of oxygen into both donors {Arabidopsis thaliana} (exp=-1; wgp=0; cg=0), partial (92
A_84_P15108	AT1G23205	-1.49599	-0.659456		tair|invertase/pectin methylesterase inhibitor family protein [AT1G23205.1]
A_84_P173441	AT3G61920	-1.48753	-1.02436		tair|similar to unnamed protein product [Vitis vinifera] (GB:CAO24317.1) [AT3G61920.1]
A_84_P159845	AT3G28290	-1.48318	-1.46012		tair|AT14A [AT3G28290.1]
A_84_P761052	AT3G52720	-1.48116	-0.501355	-	tair|carbonic anhydrase family protein [AT3G52720.2]
A_84_P14962	AT5G40890	-1.46679	-0.673246	-	tair|ATCLC-A (CHLORIDE CHANNEL A); anion channel/ voltage-gated chloride channel [AT5G40890.1]
A_84_P15640	AT3G60290	-1.46649	-0.533712	-	tair|oxidoreductase, acting on paired donors, with incorporation or reduction of molecular oxygen, 2-oxoglutarate as one donor, and incorporation of one atom each of oxygen into both donors [AT3G60290.1]
A_84_P19392	AT3G53040	-1.45438	-2.00052		tair|late embryogenesis abundant protein, putative / LEA protein, putative [AT3G53040.1]
A_84_P503591	AT4G25990	-1.44888	-0.865825		tair|CIL [AT4G25990.1]
A_84_P10999	AT4G23750	-1.44582	-0.645639	-	tair|CRF2 (CYTOKININ RESPONSE FACTOR 2); DNA binding / transcription factor [AT4G23750.1]
A_84_P759616	AT3G30405	-1.44191	-0.491543	-	tair|transposable element gene [AT3G30405.1]
A_84_P811360	AT3G21720	-1.42833	-2.341		tair|isocitrate lyase, putative [AT3G21720.1]
A_84_P522715	AT3G54830	-1.42601	-0.465979	-	tair|amino acid transporter family protein [AT3G54830.1]
A_84_P287700	AT5G38940	-1.42263	-1.89505		tair|manganese ion binding / metal ion binding / nutrient reservoir [AT5G38940.1]
A_84_P563065	AT1G30250	-1.41442	-1.21132		tair|unknown protein [AT1G30250.1]
A_84_P16491	AT3G13470	-1.39869	-0.693663		tair|chaperonin, putative [AT3G13470.1]
A_84_P280900	AT3G07350	-1.38142	-1.38288		tair|similar to unknown protein [Arabidopsis thaliana] (TAIR:AT3G25240.1); similar to unnamed protein product [Vitis vinifera] (GB:CAO38687.1); contains InterPro domain Protein of unknown function DUF506, plant (InterPro:IPR006502) [AT3G07350.1]
A_84_P828541	AT1G19970	-1.38081	-0.0754002		tair|ER lumen protein retaining receptor family protein [AT1G19970.1]
A_84_P277000	AT5G53450	-1.37937	-1.10122		tair|ORG1 (OBP3-RESPONSIVE GENE 1); kinase [AT5G53450.1]
A_84_P565021	AT2G26980	-1.37316	-0.714425	-	tair|CIPK3 (CBL-INTERACTING PROTEIN KINASE 3); kinase [AT2G26980.4]
A_84_P17042	AT1G24280	-1.36279	-0.539882	-	tair|G6PD3 (GLUCOSE-6-PHOSPHATE DEHYDROGENASE 3); glucose-6-phosphate dehydrogenase [AT1G24280.1]
A_84_P169313	AT2G36590	-1.35864	-0.561682		tair|ProT3 (PROLINE TRANSPORTER 3); amino acid transmembrane transporter [AT2G36590.1]
A_84_P808177	AT5G59320	-1.35435	1.32198	-	tair|LTP3 (LIPID TRANSFER PROTEIN 3); lipid binding [AT5G59320.1]
A_84_P22453	AT1G06540	-1.34549	-0.153685	-	tair|similar to unknown protein [Arabidopsis thaliana] (TAIR:AT2G30930.1) [AT1G06540.1]
A_84_P13004	AT5G09730	-1.34464	-0.176965	-	tair|BXL3 (BETA-XYLOSIDASE 3); hydrolase, hydrolyzing O-glycosyl compounds [AT5G09730.1]
A_84_P762563	AT3G57157	-1.34303	-0.532754	-	tair|other RNA [AT3G57157.1]
A_84_P21332	AT3G51870	-1.33967	-0.769962		tair|mitochondrial substrate carrier family protein [AT3G51870.1]
A_84_P833267	AT4G02850	-1.33703	-0.199693	-	tair|phenazine biosynthesis PhzC/PhzF family protein [AT4G02850.1]
A_84_P23381	AT1G62660	-1.33532	-0.885749		tair|beta-fructosidase (BFRUCT3) / beta-fructofuranosidase / invertase, vacuolar [AT1G62660.1]
A_84_P613211	AT3G06880	-1.3333	-0.428851		tair|transducin family protein / WD-40 repeat family protein [AT3G06880.1]
A_84_P228049	AT5G63160	-1.33198	-1.25727		tair|BT1 (BTB and TAZ domain protein 1); protein binding / transcription regulator [AT5G63160.1]
A_84_P10199	AT1G23410	-1.33139	-0.938582		tair|ubiquitin extension protein, putative / 40S ribosomal protein S27A (RPS27aA) [AT1G23410.1]
A_84_P203438	AT4G34138	-1.33026	-0.963587		tair|UGT73B1 (UDP-GLUCOSYL TRANSFERASE 73B1); UDP-glycosyltransferase/ abscisic acid glucosyltransferase [AT4G34138.1]
A_84_P854972	AT5G40850	-1.32512	-0.36276	-	tc|Q96532_ARATH (Q96532) S-adenosyl-L-methionine-dependent uroporphyrinogen III methyltransferase , partial (13%) [TC309594]
A_84_P116602	AT2G01830	-1.31818	-0.408008	-	tair|WOL (WOODEN LEG) [AT2G01830.1]
A_84_P16455	AT3G18010	-1.31763	-0.44557	-	tair|WOX1 (WUSCHEL RELATED HOMEOBOX 1); transcription factor [AT3G18010.1]
A_84_P16982	AT1G55010	-1.31676	-1.90498		tair|PDF1.5 (plant defensin 1.5) [AT1G55010.1]
A_84_P22610	AT5G62210	-1.31424	0.430018	-	tair|embryo-specific protein-related [AT5G62210.1]
A_84_P789577	AT2G05580	-1.30995	-1.81119		tair|pseudogene, glycine-rich protein [AT2G05580.1]
A_84_P16244	AT1G25550	-1.30158	-0.873676		tair|myb family transcription factor [AT1G25550.1]
A_84_P10395	AT1G19050	-1.30124	0.0643766	-	tair|ARR7 (RESPONSE REGULATOR 7); transcription regulator/ two-component response regulator [AT1G19050.1]
A_84_P613104	AT2G23130	-1.29983	0.109061	-	tair|AGP17 (ARABINOGALACTAN PROTEIN 17) [AT2G23130.2]
A_84_P148418	AT1G07610	-1.2993	-0.542055	-	tair|MT1C (metallothionein 1C) [AT1G07610.1]
A_84_P13113	AT5G52050	-1.29681	-1.28304		tair|MATE efflux protein-related [AT5G52050.1]
A_84_P573423	AT4G36600	-1.29373	-1.7709		tair|late embryogenesis abundant domain-containing protein / LEA domain-containing protein [AT4G36600.1]
A_84_P22812	AT1G74890	-1.29251	0.331183	-	tair|ARR15 (RESPONSE REGULATOR 15); transcription regulator [AT1G74890.1]
A_84_P500750	AT5G26270	-1.29192	0.0447048		tair|unknown protein [AT5G26270.1]
A_84_P22596	AT5G59340	-1.28907	-0.896158		tair|WOX2 (WUSCHEL-related homeobox 2); transcription factor [AT5G59340.1]
A_84_P282820	AT2G44040	-1.27448	-0.798128	-	tair|dihydrodipicolinate reductase family protein [AT2G44040.1]
A_84_P20714	AT5G61440	-1.2632	-1.05465		tair|thioredoxin family protein [AT5G61440.1]
A_84_P71314	AT1G54860	-1.26307	-1.58654		tair|similar to unknown protein [Arabidopsis thaliana] (TAIR:AT5G19250.1); similar to GPI-anchored protein-like protein II [Cucumis melo] (GB:ABR67421.1) [AT1G54860.1]
A_84_P855617	AT5G20630	-1.2514	-1.21764		tair|GLP3 (GERMIN-LIKE PROTEIN 3); manganese ion binding / metal ion binding / nutrient reservoir [AT5G20630.1]
A_84_P20648	AT5G44120	-1.24491	-2.93718	+	tair|CRA1 (CRUCIFERINA); nutrient reservoir [AT5G44120.1]
A_84_P761630	AT3G26815	-1.23307	-0.264794	-	tair|MIR169K; miRNA [AT3G26815.1]
A_84_P216298	AT5G38930	-1.23126	-1.69867		tair|germin-like protein, putative [AT5G38930.1]
A_84_P18929	AT1G60590	-1.2301	-0.6963		tair|polygalacturonase, putative / pectinase, putative [AT1G60590.1]
A_84_P11953	AT4G25780	-1.22996	-0.733388		tair|pathogenesis-related protein, putative [AT4G25780.1]
A_84_P815442	AT1G63940	-1.22418	-0.439189	-	tair|monodehydroascorbate reductase, putative [AT1G63940.3]
A_84_P825374	AT5G50915	-1.21641	-0.311379		tair|basic helix-loop-helix (bHLH) family protein [AT5G50915.2]
A_84_P16254	AT1G52700	-1.21216	-0.381946	-	tair|phospholipase/carboxylesterase family protein [AT1G52700.1]
A_84_P842001	AT5G55570	-1.20776	-0.165712	-	tair|heat shock protein binding / unfolded protein binding [AT5G55570.1]
A_84_P235043	AT4G10310	-1.1914	-0.636155	-	tair|HKT1 (HIGH-AFFINITY K+ TRANSPORTER 1); sodium ion transmembrane transporter [AT4G10310.1]
A_84_P201478	AT3G03010	-1.19082	-0.196624		tair|similar to unknown protein [Arabidopsis thaliana] (TAIR:AT5G16870.1); similar to hypothetical protein [Vitis vinifera] (GB:CAN83813.1); similar to Os04g0652900 [Oryza sativa (japonica cultivar-group)] (GB:NP_001054102.1); contains InterPro domain Pep
A_84_P21970	AT2G22200	-1.18925	-0.786964		tair|AP2 domain-containing transcription factor [AT2G22200.1]
A_84_P16506	AT3G14770	-1.18146	-0.126379		tair|nodulin MtN3 family protein [AT3G14770.1]
A_84_P804965	AT4G27520	-1.178	-0.54756	-	tair|plastocyanin-like domain-containing protein [AT4G27520.1]
A_84_P813534	AT5G40420	-1.17579	-1.42838		tair|OLEO2 (OLEOSIN 2) [AT5G40420.1]
A_84_P812497	AT2G28000	-1.17185	-0.752733		tc|RUBA_ARATH (P21238) RuBisCO large subunit-binding protein subunit alpha, chloroplast precursor (60 kDa chaperonin subunit alpha) (CPN-60 alpha), partial (23%) [TC299909]
A_84_P18302	AT3G03630	-1.16974	-0.807289		tair|CS26 (cysteine synthase 26); cysteine synthase [AT3G03630.1]
A_84_P761647	AT3G26818	-1.16935	-0.335404	-	tair|MIR169M; miRNA [AT3G26818.1]
A_84_P13046	AT5G26200	-1.16906	-0.267308	-	tair|mitochondrial substrate carrier family protein [AT5G26200.1]
A_84_P17519	AT3G57040	-1.161	-0.187307	-	tair|ARR9 (RESPONSE REACTOR 4); transcription regulator [AT3G57040.1]
A_84_P10057	AT4G24670	-1.15407	0.0768229	-	tair|alliinase family protein [AT4G24670.1]
A_84_P93089	AT1G13650	-1.15364	0.485602	-	tair|similar to 18S pre-ribosomal assembly protein gar2-related [Arabidopsis thaliana] (TAIR:AT2G03810.4); similar to 18S pre-ribosomal assembly protein gar2-related [Arabidopsis thaliana] (TAIR:AT2G03810.2); similar to 18S pre-ribosomal assembly protein
A_84_P15250	AT1G66760	-1.15307	-1.61487		tair|MATE efflux family protein [AT1G66760.2]
A_84_P754506	AT1G53542	-1.15089	-0.651477		tair|unknown protein [AT1G53542.1]
A_84_P240205	AT2G27840	-1.1458	-0.816816		tair|HDT4 (histone deacetylase 13) [AT2G27840.1]
A_84_P792827	AT5G42110	-1.1427	-0.373971	-	ug|AB015125 RIKEN-PMB-FL1 Arabidopsis thaliana cDNA clone FL-106, mRNA sequence [AB015125]
A_84_P11031	AT4G30610	-1.14166	-0.182091	-	tair|BRS1 (BRI1 SUPPRESSOR 1) [AT4G30610.1]
A_84_P13934	AT5G05270	-1.13588	-0.192694		tair|chalcone-flavanone isomerase family protein [AT5G05270.1]
A_84_P789523	AT5G03545	-1.13254	-1.24256		tair|unknown protein [AT5G03545.1]
A_84_P18837	AT1G56050	-1.13065	-0.568977	-	tair|GTP-binding protein-related [AT1G56050.1]
A_84_P18797	AT5G55240	-1.12819	-1.46938		tair|caleosin-related family protein / embryo-specific protein, putative [AT5G55240.1]
A_84_P546946	AT5G49560	-1.12461	-0.705074		tair|similar to unknown protein [Arabidopsis thaliana] (TAIR:AT3G50850.1); similar to unknown [Picea sitchensis] (GB:ABK22976.1); contains domain SSF53335 (SSF53335); contains domain PTHR14614 (PTHR14614) [AT5G49560.1]
A_84_P605545	AT5G14330	-1.12129	-0.78655		tair|unknown protein [AT5G14330.1]
A_84_P818881	AT3G26710	-1.12074	-0.641029	-	tair|similar to unnamed protein product [Vitis vinifera] (GB:CAO49107.1) [AT3G26710.1]
A_84_P807790	AT3G04840	-1.12004	-0.356496		tair|40S ribosomal protein S3A (RPS3aA) [AT3G04840.1]
A_84_P501191	AT2G27402	-1.11962	-0.556165		tair|similar to PTAC18 (PLASTID TRANSCRIPTIONALLY ACTIVE18) [Arabidopsis thaliana] (TAIR:AT2G32180.1); similar to unknown [Brassica rapa] (GB:ABL97961.1) [AT2G27402.1]
A_84_P513894	AT4G12970	-1.10952	-0.665524		tair|similar to unnamed protein product [Vitis vinifera] (GB:CAO17947.1) [AT4G12970.1]
A_84_P12626	AT3G05260	-1.10932	-1.23698		tair|short-chain dehydrogenase/reductase (SDR) family protein [AT3G05260.1]
A_84_P16124	AT1G03300	-1.10737	-0.246367		tair|agenet domain-containing protein [AT1G03300.1]
A_84_P810056	AT5G46730	-1.10733	0.0273733	-	tair|glycine-rich protein [AT5G46730.1]
A_84_P761618	AT3G26816	-1.10376	-0.229145	-	tair|MIR169L; miRNA [AT3G26816.1]
A_84_P790143	AT5G20720	-1.103	-0.623568	-	tair|CPN20 (CHAPERONIN 20); calmodulin binding [AT5G20720.2]
A_84_P849175	AT1G55490	-1.10247	-0.766811		tair|CPN60B (CHAPERONIN 60 BETA); ATP binding / protein binding / unfolded protein binding [AT1G55490.2]
A_84_P14808	AT4G30140	-1.09207	-2.62895		tair|GDSL-motif lipase/hydrolase family protein [AT4G30140.1]
A_84_P19131	AT2G23910	-1.09191	-0.751073		tair|cinnamoyl-CoA reductase-related [AT2G23910.1]
A_84_P19652	AT5G22440	-1.09017	-0.685719		tair|60S ribosomal protein L10A (RPL10aC) [AT5G22440.1]
A_84_P10198	AT5G22920	-1.08965	-0.662266		tair|zinc finger (C3HC4-type RING finger) family protein [AT5G22920.1]
A_84_P17111	AT1G02820	-1.08605	-0.448048		tair|late embryogenesis abundant 3 family protein / LEA3 family protein [AT1G02820.1]
A_84_P17245	AT2G16850	-1.08541	-0.666648		tair|PIP2;8/PIP3B (plasma membrane intrinsic protein 2;8); water channel [AT2G16850.1]
A_84_P721757	AT5G61412	-1.08429	-0.0260048	-	tair|unknown protein [AT5G61412.1]
A_84_P17706	AT5G01870	-1.08131	-1.12247		tair|lipid transfer protein, putative [AT5G01870.1]
A_84_P22394	AT4G34580	-1.0792	-0.364895	-	tair|transporter [AT4G34580.1]
A_84_P767554	AT5G59330	-1.07412	-0.123597	-	tair|Encodes a Protease inhibitor/seed storage/LTP family protein [pseudogene] [AT5G59330.1]
A_84_P591443	AT5G63140	-1.07311	-0.903153		tair|ATPAP29/PAP29 (purple acid phosphatase 29); acid phosphatase/ protein serine/threonine phosphatase [AT5G63140.1]
A_84_P18782	AT1G64380	-1.06978	-0.775383		tair|AP2 domain-containing transcription factor, putative [AT1G64380.1]
A_84_P95746	AT4G34290	-1.06395	-0.668823		tair|SWIB complex BAF60b domain-containing protein [AT4G34290.1]
A_84_P834167	AT5G19750	-1.06377	-0.731238		tc|Q93Z42_ARATH (Q93Z42) AT5g19750/T29J13_170, partial (22%) [TC307481]
A_84_P14948	AT5G37260	-1.06204	-1.00688		tair|CIR1/RVE2 (CIRCADIAN 1); DNA binding / transcription factor [AT5G37260.1]
A_84_P23858	AT2G04030	-1.06075	-1.03295		tair|CR88 (EMBRYO DEFECTIVE 1956); ATP binding [AT2G04030.1]
A_84_P16457	AT3G18130	-1.05996	-0.843694		tair|guanine nucleotide-binding family protein / activated protein kinase C receptor (RACK1) [AT3G18130.1]
A_84_P15222	AT1G65060	-1.0593	0.206217		tair|4CL3 (4-coumarate:CoA ligase 3); 4-coumarate-CoA ligase [AT1G65060.1]
A_84_P20961	AT1G33440	-1.05778	0.0140541	-	tair|proton-dependent oligopeptide transport (POT) family protein [AT1G33440.1]
A_84_P15271	AT1G73190	-1.05267	-1.13102		tair|ALPHA-TIP/TIP3;1 (ALPHA-TONOPLAST INTRINSIC PROTEIN); water channel [AT1G73190.1]
A_84_P22587	AT5G57170	-1.05266	-0.33579	-	tair|macrophage migration inhibitory factor family protein / MIF family protein [AT5G57170.1]
A_84_P13014	AT5G12110	-1.05198	-0.293051	-	tair|elongation factor 1B alpha-subunit 1 (eEF1Balpha1) [AT5G12110.1]
A_84_P21617	AT5G49910	-1.05086	-0.555363		tair|cpHSC70-2 (HEAT SHOCK PROTEIN 70-7); ATP binding / unfolded protein binding [AT5G49910.1]
A_84_P21409	AT4G25700	-1.04642	-0.324961	-	tair|BETA-OHASE 1 (BETA-HYDROXYLASE 1); beta-carotene hydroxylase [AT4G25700.1]
A_84_P13428	AT1G31860	-1.04508	-0.530326	-	tair|AT-IE (Arabidopsis thaliana bifunctional HisI-HisE protein) [AT1G31860.1]
A_84_P23103	AT3G14940	-1.04369	-0.296208	-	tair|ATPPC3 (PHOSPHOENOLPYRUVATE CARBOXYLASE 3); phosphoenolpyruvate carboxylase [AT3G14940.1]
A_84_P809692	AT3G16240	-1.04018	-0.41193	-	tair|DELTA-TIP (delta tonoplast integral protein); water channel [AT3G16240.1]
A_84_P807980	AT1G37130	-1.03332	-0.105881		tair|NIA2 (NITRATE REDUCTASE 2) [AT1G37130.1]
A_84_P845034	AT1G50700	-1.03181	-0.534756		tc|NM_103952 CPK33; ATP binding {Arabidopsis thaliana} (exp=-1; wgp=0; cg=0), complete [TC286870]
A_84_P521838	AT3G57160	-1.03129	-0.776339		tair|unknown protein [AT3G57160.1]
A_84_P11287	AT5G15600	-1.02982	0.263498	-	tair|SP1L4 (SPIRAL1-LIKE4) [AT5G15600.1]
A_84_P788757	AT1G12030	-1.02962	-0.939115		tair|similar to unknown protein [Arabidopsis thaliana] (TAIR:AT1G62420.1); similar to Protein of unknown function DUF506, plant [Medicago truncatula] (GB:ABN05810.1); contains InterPro domain Protein of unknown function DUF506, plant (InterPro:IPR006502)
A_84_P11475	AT1G14700	-1.02925	-0.645402		tair|ATPAP3/PAP3 (purple acid phosphatase 3); acid phosphatase/ protein serine/threonine phosphatase [AT1G14700.1]
A_84_P16355	AT2G36180	-1.02774	0.0436233		tair|calmodulin-related protein, putative [AT2G36180.1]
A_84_P789861	AT4G36570	-1.02756	-0.64676		ug|987015 CERES-148 Arabidopsis thaliana cDNA clone 143475 3', mRNA sequence [DR380751]
A_84_P15703	AT4G18340	-1.02662	-0.448274	-	tair|glycosyl hydrolase family 17 protein [AT4G18340.1]
A_84_P599263	AT4G33960	-1.02391	-0.849601		tair|similar to unknown protein [Arabidopsis thaliana] (TAIR:AT2G15830.1) [AT4G33960.1]
A_84_P816546	AT2G20450	-1.0237	-0.641614		tair|60S ribosomal protein L14 (RPL14A) [AT2G20450.1]
A_84_P535362	AT5G27440	-1.02355	-0.530573		tair|unknown protein [AT5G27440.1]
A_84_P17352	AT3G05140	-1.02354	-0.754926		tair|RBK2 (ROP BINDING PROTEIN KINASES 2); kinase [AT3G05140.1]
A_84_P16578	AT3G58450	-1.02344	-1.63742		tair|universal stress protein (USP) family protein [AT3G58450.1]
A_84_P11845	AT3G56350	-1.02192	-1.502		tair|superoxide dismutase (Mn), putative / manganese superoxide dismutase, putative [AT3G56350.1]
A_84_P10823	AT3G23940	-1.0182	-0.509716		tair|dehydratase family [AT3G23940.1]
A_84_P18665	AT5G05890	-1.01731	-0.734993		tair|UDP-glucoronosyl/UDP-glucosyl transferase family protein [AT5G05890.1]
A_84_P136505	AT5G45040	-1.01721	-0.472601	-	tair|cytochrome c6 (ATC6) [AT5G45040.1]
A_84_P311633	AT5G11070	-1.01638	-0.463032	-	tair|similar to unknown protein [Arabidopsis thaliana] (TAIR:AT5G35090.1) [AT5G11070.1]
A_84_P851395	AT5G15780	-1.0162	-0.204153	-	tair|pollen Ole e 1 allergen and extensin family protein [AT5G15780.1]
A_84_P100746	AT3G28220	-1.01524	-0.926579		tair|meprin and TRAF homology domain-containing protein / MATH domain-containing protein [AT3G28220.1]
A_84_P761565	AT3G10185	-1.01373	-0.963353		tair|Encodes a Gibberellin-regulated GASA/GAST/Snakin family protein [AT3G10185.1]
A_84_P80689	AT5G62720	-1.01235	-0.526019	-	tair|integral membrane HPP family protein [AT5G62720.1]
A_84_P591780	AT2G26695	-1.00955	-1.57885	+	tair|binding [AT2G26695.1]
A_84_P567922	AT3G59250	-1.0082	-0.389566	-	tair|F-box family protein [AT3G59250.1]
A_84_P591591	AT1G31835	-1.00792	-0.2552	-	tair|unknown protein [AT1G31835.1]
A_84_P155535	AT5G56100	-1.00761	-0.0330967	-	tair|glycine-rich protein / oleosin [AT5G56100.1]
A_84_P20536	AT4G17810	-1.00718	-0.556405	-	tair|nucleic acid binding / transcription factor/ zinc ion binding [AT4G17810.1]
A_84_P788679	AT2G02740	-1.00718	-0.725861		tair|ATWHY3/PTAC11 (A. THALIANA WHIRLY 3); DNA binding [AT2G02740.1]
A_84_P312323	AT5G13370	-1.00682	-0.879965		tair|auxin-responsive GH3 family protein [AT5G13370.1]
A_84_P17363	AT3G09260	-1.00443	-0.462962		tair|PYK10 (phosphate starvation-response 3.1); hydrolase, hydrolyzing O-glycosyl compounds [AT3G09260.1]
A_84_P791993	AT2G01918	-1.00307	-0.787695		tair|calcium ion binding [AT2G01918.1]
A_84_P14901	AT5G11450	-1.0018	-0.628906		tair|oxygen-evolving complex-related [AT5G11450.1]
A_84_P756272	AT2G27395	-1.00071	0.0733825		tair|pseudogene of cysteine protease-related [AT2G27395.1]
A_84_P12378	AT1G47540	-1.00064	-1.2944		tair|trypsin inhibitor, putative [AT1G47540.1]
A_84_P19966	AT1G69200	-1.00021	-0.827176		tair|kinase [AT1G69200.1]
Symbols (+ and -) show statistical significance of the interaction effect (adjusted p-value ≤ 0.001). +, fold change that is significantly larger in AOpro(wt)-AO plants than in AOpro(mut)-AO plants; -, fold change that is significantly smaller in AOpro(wt)-AO plants than in AOpro(mut)-AO plants.
