# Supplementary material for: Arabidopsis nitrate-induced aspartate oxidase gene expression is necessary to maintain metabolic balance under nitrogen nutrient fluctuation
Source: Commun Biol. 2022 May 9;5:432. doi: 10.1038/s42003-022-03399-5 (PMC9085827; doi:10.1038/s42003-022-03399-5)
Supplement: Supplementary file 8 — Supplementary Data 6 [file 42003_2022_3399_MOESM8_ESM.xlsx]

## Sheet: S4
Supplementary Data 6 Genes activated by N starvation treatment in AOpro(wt)-AO plants
Probe name	AGI code	Log2 fold change in AOpro(wt)-AO plants	Log2 fold change in AOpro(mut)-AO plants	Interaction effect genotype x treatment	Description
A_84_P22547	AT5G45890	5.26062	3.67425		tair|SAG12 (SENESCENCE-ASSOCIATED GENE 12); cysteine-type peptidase [AT5G45890.1]
A_84_P13353	AT1G66390	3.16544	1.5183	+	tair|PAP2 (PRODUCTION OF ANTHOCYANIN PIGMENT 2); DNA binding / transcription factor [AT1G66390.1]
A_84_P23603	AT1G34060	3.08083	1.96483	+	tair|alliinase family protein [AT1G34060.1]
A_84_P283390	AT1G80130	3.05709	1.87307	+	tair|binding [AT1G80130.1]
A_84_P22136	AT3G16360	2.66407	0.571658	+	tair|AHP4 (HPT PHOSPHOTRANSMITTER 4); histidine phosphotransfer kinase/ transferase, transferring phosphorus-containing groups [AT3G16360.1]
A_84_P807598	AT5G22430	2.61986	3.29645		tair|similar to unknown protein [Arabidopsis thaliana] (TAIR:AT2G27385.1); similar to hypothetical protein [Vitis vinifera] (GB:CAN68427.1) [AT5G22430.1]
A_84_P111802	AT5G18130	2.51728	1.44701	+	tair|similar to unknown protein [Arabidopsis thaliana] (TAIR:AT3G03870.2); similar to unknown [Medicago truncatula] (GB:ABK28852.1) [AT5G18130.1]
A_84_P813613	AT4G32940	2.50742	1.63255	+	tair|GAMMA-VPE (Vacuolar processing enzyme gamma); cysteine-type endopeptidase [AT4G32940.1]
A_84_P18549	AT4G20370	2.4914	1.50405	+	tair|TSF (TWIN SISTER OF FT); phosphatidylethanolamine binding [AT4G20370.1]
A_84_P53240	AT1G22160	2.40204	1.7873	+	tair|senescence-associated protein-related [AT1G22160.1]
A_84_P817391	AT2G17710	2.37104	1.46723	+	tair|similar to unnamed protein product [Vitis vinifera] (GB:CAO42932.1) [AT2G17710.1]
A_84_P17929	AT1G56600	2.1782	1.19432		tair|ATGOLS2 (ARABIDOPSIS THALIANA GALACTINOL SYNTHASE 2); transferase, transferring glycosyl groups / transferase, transferring hexosyl groups [AT1G56600.1]
A_84_P66984	AT1G64360	2.14732	0.621031	+	tair|unknown protein [AT1G64360.1]
A_84_P14226	AT1G10070	2.1184	1.14399	+	tair|ATBCAT-2; branched-chain-amino-acid transaminase/ catalytic [AT1G10070.1]
A_84_P160753	AT2G41800	2.10366	0.465552		tair|similar to unknown protein [Arabidopsis thaliana] (TAIR:AT2G41810.1); similar to unnamed protein product [Vitis vinifera] (GB:CAO23583.1); similar to hypothetical protein [Vitis vinifera] (GB:CAN80832.1); contains InterPro domain Protein of unknown function
A_84_P22163	AT1G12940	2.08014	0.706109	+	tair|ATNRT2.5 (NITRATE TRANSPORTER2.5); nitrate transmembrane transporter [AT1G12940.1]
A_84_P827147	AT1G61800	2.0745	0.963123		tair|GPT2 (glucose-6-phosphate/phosphate translocator 2); antiporter/ glucose-6-phosphate transmembrane transporter [AT1G61800.1]
A_84_P16890	AT5G50800	2.05216	1.52723		tair|nodulin MtN3 family protein [AT5G50800.1]
A_84_P11224	AT5G52390	1.99916	1.45768		tair|photoassimilate-responsive protein, putative [AT5G52390.1]
A_84_P52990	AT5G16570	1.9886	1.15611	+	tair|GLN1;4 (Glutamine synthetase 1;4); glutamate-ammonia ligase [AT5G16570.1]
A_84_P20496	AT4G33040	1.9739	1.24425	+	tair|glutaredoxin family protein [AT4G33040.1]
A_84_P10196	AT5G22300	1.96669	0.941515	+	tair|NIT4 (NITRILASE 4) [AT5G22300.1]
A_84_P593106	AT5G19470	1.94969	-0.430177	+	tair|ATNUDT24 (Arabidopsis thaliana Nudix hydrolase homolog 24); hydrolase [AT5G19470.1]
A_84_P16037	AT1G56650	1.94129	1.23076		tair|PAP1 (PRODUCTION OF ANTHOCYANIN PIGMENT 1); DNA binding / transcription factor [AT1G56650.1]
A_84_P826815	AT5G25390	1.93757	1.03215	+	tair|SHN2 (SHINE2); DNA binding / transcription factor [AT5G25390.1]
A_84_P15849	AT5G11930	1.9111	1.14649	+	tair|glutaredoxin family protein [AT5G11930.1]
A_84_P50100	AT3G55240	1.87047	0.919252		tair|Overexpression leads to PEL (Pseudo-Etiolation in Light) phenotype. [AT3G55240.1]
A_84_P14336	AT1G72260	1.86633	0.634028		tair|THI2.1 (THIONIN 2.1); toxin receptor binding [AT1G72260.1]
A_84_P592920	AT4G01390	1.86378	0.0372127	+	tair|meprin and TRAF homology domain-containing protein / MATH domain-containing protein [AT4G01390.1]
A_84_P18532	AT4G12290	1.86171	0.979228	+	tair|copper amine oxidase, putative [AT4G12290.1]
A_84_P16267	AT1G58430	1.85628	3.30499		tair|RXF26; carboxylesterase [AT1G58430.1]
A_84_P106016	AT1G15125	1.84683	0.864018		tair|S-adenosylmethionine-dependent methyltransferase [AT1G15125.1]
A_84_P172401	AT5G01520	1.82654	0.809571		tair|zinc finger (C3HC4-type RING finger) family protein [AT5G01520.1]
A_84_P119892	AT4G17670	1.81965	1.20562	+	tair|senescence-associated protein-related [AT4G17670.1]
A_84_P867831	AT3G03870	1.78217	1.03318	+	tair|similar to unknown protein [Arabidopsis thaliana] (TAIR:AT5G18130.1); similar to unknown [Medicago truncatula] (GB:ABK28852.1) [AT3G03870.2]
A_84_P152688	AT4G04955	1.76297	1.37725		tair|ATALN (ARABIDOPSIS ALLANTOINASE); allantoinase/ hydrolase [AT4G04955.1]
A_84_P210918	AT1G32190	1.75547	0.0681971	+	tair|similar to unknown protein [Arabidopsis thaliana] (TAIR:AT2G24320.1); similar to unnamed protein product [Vitis vinifera] (GB:CAO63335.1); contains InterPro domain Alpha/beta hydrolase fold-1 (InterPro:IPR000073) [AT1G32190.1]
A_84_P301340	AT1G80120	1.73689	0.834756	+	tair|similar to unknown protein [Arabidopsis thaliana] (TAIR:AT3G15810.1); similar to unknown [Populus trichocarpa] (GB:ABK95691.1); contains InterPro domain Protein of unknown function DUF567 (InterPro:IPR007612) [AT1G80120.1]
A_84_P530104	AT5G52740	1.73561	1.39353		tair|heavy-metal-associated domain-containing protein [AT5G52740.1]
A_84_P91639	AT2G39030	1.73363	-0.738979		tair|GCN5-related N-acetyltransferase (GNAT) family protein [AT2G39030.1]
A_84_P94199	AT2G29670	1.73035	0.793557	+	tair|binding [AT2G29670.1]
A_84_P241225	AT5G39520	1.73012	0.628367		tair|similar to unknown protein [Arabidopsis thaliana] (TAIR:AT5G39530.1); similar to unnamed protein product [Vitis vinifera] (GB:CAO15021.1) [AT5G39520.1]
A_84_P850800	AT5G37600	1.71757	1.18217		tair|ATGSR1 (Arabidopsis thaliana glutamine synthase clone R1); glutamate-ammonia ligase [AT5G37600.1]
A_84_P291304	AT1G29395	1.71193	1.14527		tair|COR414-TM1 (cold regulated 414 thylakoid membrane 1) [AT1G29395.1]
A_84_P519046	AT3G09450	1.69503	1.21357		tair|similar to unknown protein [Arabidopsis thaliana] (TAIR:AT2G28780.1); similar to unnamed protein product [Vitis vinifera] (GB:CAO15627.1) [AT3G09450.1]
A_84_P10711	AT2G39330	1.68297	0.327438	+	tair|jacalin lectin family protein [AT2G39330.1]
A_84_P18655	AT1G62710	1.67892	0.77999	+	tair|BETA-VPE (vacuolar processing enzyme beta); cysteine-type endopeptidase [AT1G62710.1]
A_84_P260800	AT4G19430	1.67368	2.02917		tair|unknown protein [AT4G19430.1]
A_84_P51860	AT3G19550	1.67288	0.818149	+	tair|similar to hypothetical protein [Vitis vinifera] (GB:CAN60715.1) [AT3G19550.1]
A_84_P14306	AT1G69490	1.66653	1.91326		tair|NAP (NAC-LIKE, ACTIVATED BY AP3/PI); transcription factor [AT1G69490.1]
A_84_P13475	AT2G11810	1.65968	0.48554	+	tair|MGDC (monogalactosyldiacylglycerol synthase type C); 1,2-diacylglycerol 3-beta-galactosyltransferase [AT2G11810.1]
A_84_P15366	AT1G11210	1.65138	0.447681	+	tair|similar to unknown protein [Arabidopsis thaliana] (TAIR:AT1G11220.1); similar to cotton fiber expressed protein 1 [Gossypium hirsutum] (GB:AAC33276.1); contains InterPro domain Protein of unknown function DUF761, plant (InterPro:IPR008480) [AT1G11210
A_84_P12310	AT1G76960	1.641	0.959262		tair|unknown protein [AT1G76960.1]
A_84_P284940	AT1G70270	1.6399	1.4319		tair|unknown protein [AT1G70270.1]
A_84_P297634	AT5G15500	1.62991	0.537041	+	tair|ankyrin repeat family protein [AT5G15500.1]
A_84_P820158	AT2G18050	1.61896	0.281421	+	tair|HIS1-3 (HISTONE H1-3); DNA binding [AT2G18050.1]
A_84_P14270	AT1G73040	1.60251	0.59151	+	tair|jacalin lectin family protein [AT1G73040.1]
A_84_P22483	AT5G17860	1.59671	1.04524		tair|CAX7 (CALCIUM EXCHANGER 7); calcium:sodium antiporter/ cation:cation antiporter [AT5G17860.1]
A_84_P12309	AT1G67360	1.59348	0.8367	+	tair|rubber elongation factor (REF) family protein [AT1G67360.2]
A_84_P16676	AT4G25000	1.59317	0.919591		tair|AMY1/ATAMY1 (ALPHA-AMYLASE-LIKE); alpha-amylase [AT4G25000.1]
A_84_P11024	AT4G29190	1.58882	0.800239		tair|zinc finger (CCCH-type) family protein [AT4G29190.1]
A_84_P220938	AT1G02470	1.58524	0.858486		tair|similar to unknown protein [Arabidopsis thaliana] (TAIR:AT1G02475.1); similar to unnamed protein product [Vitis vinifera] (GB:CAO40177.1); contains InterPro domain Streptomyces cyclase/dehydrase (InterPro:IPR005031) [AT1G02470.1]
A_84_P140239	AT5G02580	1.57641	0.650793		tair|similar to unknown protein [Arabidopsis thaliana] (TAIR:AT3G55240.1); similar to hypothetical protein OsI_019565 [Oryza sativa (indica cultivar-group)] (GB:EAY98332.1); similar to Os05g0462000 [Oryza sativa (japonica cultivar-group)] (GB:NP_001055765
A_84_P10039	AT1G27020	1.57174	0.313132	+	tair|similar to unknown protein [Arabidopsis thaliana] (TAIR:AT1G27030.1); similar to unnamed protein product [Vitis vinifera] (GB:CAO41035.1) [AT1G27020.1]
A_84_P813773	AT1G75380	1.5595	0.963261		tair|wound-responsive protein-related [AT1G75380.2]
A_84_P12954	AT4G39210	1.53839	0.634404	+	tair|APL3 (large subunit of AGP 3) [AT4G39210.1]
A_84_P516320	AT2G34655	1.52583	1.20226		tair|unknown protein [AT2G34655.1]
A_84_P14181	AT1G69120	1.51769	1.00761		tair|AP1 (APETALA1); DNA binding / transcription factor [AT1G69120.1]
A_84_P556511	AT4G29110	1.49313	0.373113	+	tair|unknown protein [AT4G29110.1]
A_84_P16813	AT5G19140	1.49305	0.825052		tair|auxin/aluminum-responsive protein, putative [AT5G19140.1]
A_84_P539272	AT1G76530	1.46955	0.405613	+	tair|auxin efflux carrier family protein [AT1G76530.1]
A_84_P210598	AT3G14280	1.46815	0.785139		tair|similar to hypothetical protein [Vitis vinifera] (GB:CAN62135.1) [AT3G14280.1]
A_84_P16900	AT5G53820	1.46696	1.06068		tair|similar to unknown protein [Arabidopsis thaliana] (TAIR:AT5G38760.1); similar to pollen coat protein [Brassica oleracea] (GB:CAA63531.1); contains domain PTHR23241:SF11 (PTHR23241:SF11); contains domain PTHR23241 (PTHR23241) [AT5G53820.1]
A_84_P21851	AT1G66370	1.46204	0.416349		tair|MYB113 (myb domain protein 113); DNA binding / transcription factor [AT1G66370.1]
A_84_P63150	AT5G53420	1.44754	0.724402	+	tair|similar to unknown protein [Arabidopsis thaliana] (TAIR:AT4G27900.1); similar to unknown protein [Arabidopsis thaliana] (TAIR:AT4G27900.2); similar to Os05g0595300 [Oryza sativa (japonica cultivar-group)] (GB:NP_001056514.1); similar to hypothetical
A_84_P826890	AT3G19960	1.4417	0.646928	+	tair|ATATM (myosin 1); motor [AT3G19960.1]
A_84_P13197	AT5G09470	1.44123	0.49988		tair|mitochondrial substrate carrier family protein [AT5G09470.1]
A_84_P754502	AT1G62333	1.43973	0.980981		tair|contains domain PRICHEXTENSN (PR01217) [AT1G62333.1]
A_84_P13549	AT2G39420	1.43931	0.455302	+	tair|esterase/lipase/thioesterase family protein [AT2G39420.1]
A_84_P20163	AT2G38400	1.42964	1.2249		tair|AGT3 (ALANINE:GLYOXYLATE AMINOTRANSFERASE 3); alanine-glyoxylate transaminase [AT2G38400.1]
A_84_P10581	AT1G15410	1.4258	1.07129		tair|aspartate-glutamate racemase family [AT1G15410.1]
A_84_P10236	AT5G40780	1.42573	1.13697		tair|LHT1 (LYSINE HISTIDINE TRANSPORTER 1); amino acid transmembrane transporter [AT5G40780.1]
A_84_P762464	AT3G25795	1.41564	1.01607		tair|other RNA [AT3G25795.1]
A_84_P265830	AT4G14020	1.41102	0.503542	+	tair|rapid alkalinization factor (RALF) family protein [AT4G14020.1]
A_84_P14798	AT4G27900	1.40173	0.788076	+	tair|similar to unknown protein [Arabidopsis thaliana] (TAIR:AT5G53420.1); similar to unnamed protein product [Vitis vinifera] (GB:CAO48522.1); contains InterPro domain CCT (InterPro:IPR010402) [AT4G27900.1]
A_84_P310203	AT2G03590	1.39955	1.0615		tair|ATUPS1 (Arabidopsis thaliana ureide permease 1); allantoin uptake transmembrane transporter [AT2G03590.1]
A_84_P786552	AT2G20870	1.39648	2.55689		tair|cell wall protein precursor, putative [AT2G20870.1]
A_84_P559351	AT5G55460	1.38752	0.759638		tair|protease inhibitor/seed storage/lipid transfer protein (LTP) family protein [AT5G55460.1]
A_84_P10290	AT5G55930	1.38391	1.76092		tair|ATOPT1 (oligopeptide transporter 1); oligopeptide transporter [AT5G55930.1]
A_84_P227579	AT4G15540	1.37864	0.467554	+	tair|nodulin-related [AT4G15540.1]
A_84_P167173	AT4G25480	1.37368	0.598559		tair|DREB1A (DEHYDRATION RESPONSE ELEMENT B1A); DNA binding / transcription activator/ transcription factor [AT4G25480.1]
A_84_P13503	AT2G34960	1.37324	1.21801		tair|CAT5 (CATIONIC AMINO ACID TRANSPORTER 5); cationic amino acid transmembrane transporter [AT2G34960.1]
A_84_P21770	AT1G23060	1.37172	0.332286	+	tair|similar to unknown protein [Arabidopsis thaliana] (TAIR:AT1G70950.1); similar to unnamed protein product [Vitis vinifera] (GB:CAO42267.1) [AT1G23060.1]
A_84_P22769	AT1G11700	1.37096	0.797246		tair|similar to unknown protein [Arabidopsis thaliana] (TAIR:AT1G61930.1); similar to unnamed protein product [Vitis vinifera] (GB:CAO17934.1); contains InterPro domain Protein of unknown function DUF584 (InterPro:IPR007608) [AT1G11700.1]
A_84_P23123	AT3G13672	1.37008	0.939252		tair|seven in absentia (SINA) family protein [AT3G13672.1]
A_84_P22091	AT3G03470	1.36805	1.00301		tair|CYP89A9 (cytochrome P450, family 87, subfamily A, polypeptide 9); oxygen binding [AT3G03470.1]
A_84_P151658	AT5G46950	1.36601	0.94163		tair|invertase/pectin methylesterase inhibitor family protein [AT5G46950.1]
A_84_P153835	AT2G21650	1.362	1.39516		tair|MEE3 (maternal effect embryo arrest 3); DNA binding / transcription factor [AT2G21650.1]
A_84_P20322	AT3G49340	1.36101	1.2291		tair|cysteine proteinase, putative [AT3G49340.1]
A_84_P203998	AT1G13990	1.36084	0.71591		tair|similar to unnamed protein product [Vitis vinifera] (GB:CAO68469.1) [AT1G13990.1]
A_84_P17634	AT4G27480	1.35724	0.650188	+	tair|glycosyltransferase family 14 protein / core-2/I-branching enzyme family protein [AT4G27480.1]
A_84_P113912	AT4G00670	1.35571	0.664528		tair|DNA binding [AT4G00670.1]
A_84_P10935	AT4G01380	1.35179	0.391653	+	tair|plastocyanin-like domain-containing protein [AT4G01380.1]
A_84_P265400	AT2G31110	1.34947	0.87969	+	tair|similar to unknown protein [Arabidopsis thaliana] (TAIR:AT2G42570.1); similar to unnamed protein product [Vitis vinifera] (GB:CAO69853.1); contains InterPro domain Protein of unknown function DUF231, plant (InterPro:IPR004253) [AT2G31110.1]
A_84_P18663	AT5G05340	1.34342	0.344849		tair|peroxidase, putative [AT5G05340.1]
A_84_P19414	AT3G57680	1.33776	0.80656	+	tair|peptidase S41 family protein [AT3G57680.1]
A_84_P11239	AT5G56840	1.33673	1.52215		tair|DNA-binding family protein [AT5G56840.1]
A_84_P10056	AT4G24450	1.33636	0.412388	+	tair|ATGWD2/GWD3/PWD (PHOSPHOGLUCAN, WATER DIKINASE); ATP binding / kinase [AT4G24450.1]
A_84_P19525	AT4G27310	1.3348	1.04634		tair|zinc finger (B-box type) family protein [AT4G27310.1]
A_84_P17794	AT5G39610	1.33477	0.672811		tair|ANAC092/ATNAC2/ATNAC6 (Arabidopsis NAC domain containing protein 92); protein heterodimerization/ protein homodimerization/ transcription factor [AT5G39610.1]
A_84_P15194	AT1G54020	1.32859	0.521939	+	tair|myrosinase-associated protein, putative [AT1G54020.1]
A_84_P21948	AT1G66920	1.32497	0.678965	+	tair|serine/threonine protein kinase, putative [AT1G66920.1]
A_84_P750319	AT1G19630	1.32461	0.565968	+	tair|CYP722A1 (cytochrome P450, family 722, subfamily A, polypeptide 1); oxygen binding [AT1G19630.1]
A_84_P550411	AT5G20190	1.3237	0.71582	+	tair|binding [AT5G20190.1]
A_84_P20893	AT1G77920	1.31719	0.759776	+	tair|bZIP family transcription factor [AT1G77920.1]
A_84_P806759	AT1G20620	1.30865	0.455282	+	tair|CAT3 (CATALASE 3); catalase [AT1G20620.5]
A_84_P586971	AT5G59050	1.30624	1.03015		tair|similar to unknown [Populus trichocarpa] (GB:ABK92460.1) [AT5G59050.1]
A_84_P788334	AT2G26355	1.29964	0.604742	+	tair|other RNA [AT2G26355.1]
A_84_P861179	AT4G30270	1.29697	1.08386		tair|MERI5B (MERISTEM-5); hydrolase, acting on glycosyl bonds / xyloglucan:xyloglucosyl transferase [AT4G30270.1]
A_84_P848977	AT1G68600	1.2956	1.53496		tair|similar to unknown protein [Arabidopsis thaliana] (TAIR:AT1G25480.1); similar to unknown protein [Arabidopsis thaliana] (TAIR:AT2G17470.1); similar to unnamed protein product [Vitis vinifera] (GB:CAO42118.1); contains InterPro domain Protein of unkno
A_84_P11780	AT3G28500	1.2929	1.11335		tair|60S acidic ribosomal protein P2 (RPP2C) [AT3G28500.1]
A_84_P14319	AT1G63800	1.29257	0.524488	+	tair|UBC5 (UBIQUITIN-CONJUGATING ENZYME 5); ubiquitin-protein ligase [AT1G63800.1]
A_84_P231229	AT4G21930	1.28918	1.11688		tair|similar to unknown protein [Arabidopsis thaliana] (TAIR:AT1G61930.1); similar to unnamed protein product [Vitis vinifera] (GB:CAO17934.1); contains InterPro domain Protein of unknown function DUF584 (InterPro:IPR007608) [AT4G21930.1]
A_84_P808432	AT4G21960	1.28889	0.799502		tair|PRXR1 (peroxidase 42); peroxidase [AT4G21960.1]
A_84_P17691	AT4G15530	1.28368	0.612004	+	tair|PPDK (PYRUVATE ORTHOPHOSPHATE DIKINASE); kinase/ pyruvate, phosphate dikinase [AT4G15530.1]
A_84_P243525	AT5G65040	1.28278	0.984922		tair|senescence-associated protein-related [AT5G65040.1]
A_84_P19444	AT1G12160	1.28232	0.752863		tair|flavin-containing monooxygenase family protein / FMO family protein [AT1G12160.1]
A_84_P251685	AT1G03170	1.28024	0.913636		tair|similar to unknown protein [Arabidopsis thaliana] (TAIR:AT4G02810.1); similar to unnamed protein product [Vitis vinifera] (GB:CAO22484.1) [AT1G03170.1]
A_84_P739644	AT1G70260	1.27545	1.32376		tair|nodulin MtN21 family protein [AT1G70260.1]
A_84_P22617	AT5G64000	1.2754	1.1643		tair|SAL2; 3'(2'),5'-bisphosphate nucleotidase/ inositol or phosphatidylinositol phosphatase [AT5G64000.1]
A_84_P246705	AT3G53980	1.27182	0.543764		tair|protease inhibitor/seed storage/lipid transfer protein (LTP) family protein [AT3G53980.1]
A_84_P139169	AT1G67810	1.27026	0.427502	+	tair|Fe-S metabolism associated domain-containing protein [AT1G67810.1]
A_84_P17671	AT4G35900	1.26643	0.715373		tair|FD; DNA binding / transcription factor [AT4G35900.1]
A_84_P536372	AT5G66640	1.26291	0.869947		tair|LIM domain-containing protein-related [AT5G66640.1]
A_84_P10363	AT1G28230	1.26287	0.499102	+	tair|PUP1 (PURINE PERMEASE 1); purine transmembrane transporter [AT1G28230.1]
A_84_P22388	AT4G33070	1.26169	0.455951		tair|pyruvate decarboxylase, putative [AT4G33070.1]
A_84_P14978	AT5G45380	1.26163	0.996395		tair|sodium:solute symporter family protein [AT5G45380.1]
A_84_P704429	AT1G12672	1.25994	1.08519		tc|Q9LN79_ARATH (Q9LN79) T12C24.21, complete [TC314245]
A_84_P18969	AT1G22770	1.25989	0.0804602	+	tair|GI (GIGANTEA); binding [AT1G22770.1]
A_84_P750540	AT1G29715	1.25752	0.895649		tair|pseudogene, putative receptor-related serine/threonine kinase, blastp match of 67% identity and 2.6e-98 P-value to GP [AT1G29715.1]
A_84_P22450	AT5G06300	1.25704	0.231136	+	tair|carboxy-lyase [AT5G06300.1]
A_84_P20359	AT3G57540	1.24895	0.576717	+	tair|remorin family protein [AT3G57540.1]
A_84_P18579	AT4G27300	1.24762	0.590046	+	tair|S-locus protein kinase, putative [AT4G27300.1]
A_84_P560906	AT4G23160	1.24649	0.304733	+	tair|protein kinase family protein [AT4G23160.1]
A_84_P16401	AT2G25440	1.24621	0.196259	+	tair|leucine-rich repeat family protein [AT2G25440.1]
A_84_P14793	AT1G21890	1.24528	1.40947		tair|nodulin MtN21 family protein [AT1G21890.1]
A_84_P133885	AT3G52710	1.24415	0.728539		tair|similar to unknown protein [Arabidopsis thaliana] (TAIR:AT2G36220.1); similar to unnamed protein product [Vitis vinifera] (GB:CAO15901.1) [AT3G52710.1]
A_84_P768357	AT5G55410	1.24355	0.433401		tair|protease inhibitor/seed storage/lipid transfer protein (LTP) family protein [AT5G55410.2]
A_84_P169053	AT3G45730	1.24157	0.682236	+	tair|unknown protein [AT3G45730.1]
A_84_P18552	AT4G21120	1.24121	0.69014		tair|AAT1 (CATIONIC AMINO ACID TRANSPORTER 1); cationic amino acid transmembrane transporter [AT4G21120.1]
A_84_P18510	AT4G04490	1.23727	1.0823		tair|protein kinase family protein [AT4G04490.1]
A_84_P819980	AT3G52180	1.23418	0.342725	+	tair|ATPTPKIS1/DSP4/SEX4 (STARCH-EXCESS 4); protein tyrosine/serine/threonine phosphatase [AT3G52180.2]
A_84_P13998	AT5G33290	1.22915	0.583189	+	tair|XGD1 (XYLOGALACTURONAN DEFICIENT 1); catalytic [AT5G33290.1]
A_84_P16851	AT5G40240	1.22799	0.492127		tair|nodulin MtN21 family protein [AT5G40240.1]
A_84_P19431	AT3G62150	1.22491	0.977497		tair|PGP21 (P-GLYCOPROTEIN 21); ATPase, coupled to transmembrane movement of substances [AT3G62150.1]
A_84_P16574	AT3G57260	1.22286	0.935048		tair|BGL2 (PATHOGENESIS-RELATED PROTEIN 2); glucan 1,3-beta-glucosidase/ hydrolase, hydrolyzing O-glycosyl compounds [AT3G57260.1]
A_84_P22799	AT1G55760	1.22274	0.696918	+	tair|BTB/POZ domain-containing protein [AT1G55760.1]
A_84_P14184	AT1G56010	1.22067	0.665387		tair|NAC1 (Arabidopsis NAC domain containing protein 21, Arabidopsis NAC domain containing protein 22); transcription factor [AT1G56010.1]
A_84_P575328	AT5G47600	1.21971	0.97408		tair|heat shock protein-related [AT5G47600.1]
A_84_P260340	AT1G76240	1.21853	0.00617212	+	tair|similar to unknown protein [Arabidopsis thaliana] (TAIR:AT2G17080.1); similar to Os06g0725500 [Oryza sativa (japonica cultivar-group)] (GB:NP_001058623.1); similar to hypothetical protein OsI_023643 [Oryza sativa (indica cultivar-group)] (GB:EAZ02411
A_84_P11649	AT2G19590	1.21694	0.94725		tair|ACO1 (ACC OXIDASE 1); 1-aminocyclopropane-1-carboxylate oxidase [AT2G19590.1]
A_84_P502404	AT4G26950	1.21233	0.844776		tair|similar to unknown protein [Arabidopsis thaliana] (TAIR:AT4G04630.1); similar to unnamed protein product [Vitis vinifera] (GB:CAO38947.1); similar to unknown [Picea sitchensis] (GB:ABK21247.1); contains InterPro domain Protein of unknown function DUF
A_84_P18133	AT1G66960	1.209	0.539631		tair|lupeol synthase, putative / 2,3-oxidosqualene-triterpenoid cyclase, putative [AT1G66960.1]
A_84_P21494	AT5G02810	1.2065	0.453729		tair|PRR7 (PSEUDO-RESPONSE REGULATOR 7); transcription regulator [AT5G02810.1]
A_84_P805904	AT5G09440	1.20573	0.451744	+	tair|phosphate-responsive protein, putative [AT5G09440.1]
A_84_P21473	AT4G15210	1.20449	0.702247		tair|ATBETA-AMY (BETA-AMYLASE); beta-amylase [AT4G15210.1]
A_84_P827123	AT3G61930	1.20341	0.130671		tair|unknown protein [AT3G61930.1]
A_84_P12513	AT2G22240	1.19848	1.28756		tair|inositol-3-phosphate synthase isozyme 2 / myo-inositol-1-phosphate synthase 2 / MI-1-P synthase 2 / IPS 2 [AT2G22240.1]
A_84_P23633	AT1G43910	1.19597	0.975428		tair|AAA-type ATPase family protein [AT1G43910.1]
A_84_P188424	AT5G15800	1.19196	1.14384		tair|SEP1 (SEPALLATA1); DNA binding / transcription factor [AT5G15800.1]
A_84_P305160	AT1G25370	1.19192	0.623919	+	tair|similar to unknown protein [Arabidopsis thaliana] (TAIR:AT1G68340.1); similar to unnamed protein product [Vitis vinifera] (GB:CAO68084.1); contains InterPro domain Protein of unknown function DUF1639 (InterPro:IPR012438) [AT1G25370.1]
A_84_P15945	AT5G51070	1.19162	0.622536	+	tair|ERD1 (EARLY RESPONSIVE TO DEHYDRATION 1); ATP binding / ATPase [AT5G51070.1]
A_84_P21958	AT2G43510	1.19033	-0.0886999	+	tair|ATTI1 (ARABIDOPSIS THALIANA TRYPSIN INHIBITOR PROTEIN 1) [AT2G43510.1]
A_84_P297344	AT5G23240	1.18962	0.177438	+	tair|DNAJ heat shock N-terminal domain-containing protein [AT5G23240.1]
A_84_P824903	AT5G22460	1.18869	1.10388		tair|esterase/lipase/thioesterase family protein [AT5G22460.1]
A_84_P188254	AT4G23140	1.18868	0.788626		tair|CRK6 (CYSTEINE-RICH RLK 6); kinase [AT4G23140.1]
A_84_P16877	AT5G47240	1.18236	0.274166	+	tair|ATNUDT8 (Arabidopsis thaliana Nudix hydrolase homolog 8); hydrolase [AT5G47240.1]
A_84_P17224	AT2G19810	1.18051	0.423678	+	tair|zinc finger (CCCH-type) family protein [AT2G19810.1]
A_84_P11819	AT3G50740	1.18	0.246949	+	tair|UGT72E1 (UDP-glucosyl transferase 72E1); UDP-glycosyltransferase/ coniferyl-alcohol glucosyltransferase/ transferase, transferring glycosyl groups [AT3G50740.1]
A_84_P13831	AT4G23150	1.17989	0.948608		tair|protein kinase family protein [AT4G23150.1]
A_84_P81249	AT2G44240	1.1749	-0.37987	+	tair|similar to unknown protein [Arabidopsis thaliana] (TAIR:AT2G44220.1); similar to unnamed protein product [Vitis vinifera] (GB:CAO67164.1); contains InterPro domain Protein of unknown function DUF239, plant (InterPro:IPR004314) [AT2G44240.1]
A_84_P797216	AT3G15536	1.1733	0.808341		ug|AYAXN56TF pooled cDNA populations Arabidopsis thaliana cDNA, mRNA sequence [EG525475]
A_84_P10160	AT5G07100	1.16536	0.553444		tair|WRKY26 (WRKY DNA-binding protein 26); transcription factor [AT5G07100.1]
A_84_P541014	AT1G69450	1.16388	0.712963		tair|similar to HYP1 (HYPOTHETICAL PROTEIN 1) [Arabidopsis thaliana] (TAIR:AT3G01100.1); similar to unnamed protein product [Vitis vinifera] (GB:CAO64743.1); similar to unnamed protein product [Vitis vinifera] (GB:CAO15025.1); similar to Protein of unknow
A_84_P23164	AT3G50260	1.16356	0.144791	+	tair|ATERF#011/CEJ1 (COOPERATIVELY REGULATED BY ETHYLENE AND JASMONATE 1); DNA binding / transcription factor [AT3G50260.1]
A_84_P13560	AT2G32150	1.16134	0.588554	+	tair|haloacid dehalogenase-like hydrolase family protein [AT2G32150.1]
A_84_P753024	AT1G67265	1.15959	0.396602		tair|DVL3/RTFL21 (ROTUNDIFOLIA LIKE 21) [AT1G67265.1]
A_84_P530879	AT5G10380	1.15914	0.834453		tair|zinc finger (C3HC4-type RING finger) family protein [AT5G10380.1]
A_84_P15746	AT4G28390	1.15601	0.0235074	+	tair|AAC3 (ADP/ATP CARRIER 3); ATP:ADP antiporter/ binding [AT4G28390.1]
A_84_P11903	AT1G06160	1.15597	0.472056		tair|ethylene-responsive factor, putative [AT1G06160.1]
A_84_P868217	AT1G52030	1.15544	-0.175882	+	tair|MBP2 (MYROSINASE-BINDING PROTEIN 2) [AT1G52030.2]
A_84_P104656	AT4G05590	1.15495	0.702509	+	tair|similar to unknown protein [Arabidopsis thaliana] (TAIR:AT4G22310.1); similar to unknown [Populus trichocarpa] (GB:ABK93494.1); contains InterPro domain Protein of unknown function UPF0041 (InterPro:IPR005336) [AT4G05590.1]
A_84_P11284	AT5G67520	1.15451	1.03861		tair|adenylylsulfate kinase, putative [AT5G67520.1]
A_84_P14902	AT5G11670	1.15109	0.405456		tair|ATNADP-ME2 (NADP-MALIC ENZYME 2); malate dehydrogenase (oxaloacetate-decarboxylating) (NADP+)/ malic enzyme/ oxidoreductase, acting on NADH or NADPH, NAD or NADP as acceptor [AT5G11670.1]
A_84_P811676	AT4G16190	1.14981	0.610026	+	tair|cysteine proteinase, putative [AT4G16190.1]
A_84_P168853	AT3G02550	1.1448	1.19699		tair|LBD41 (LOB DOMAIN-CONTAINING PROTEIN 41) [AT3G02550.1]
A_84_P21007	AT2G43570	1.14311	0.444221		tair|chitinase, putative [AT2G43570.1]
A_84_P210278	AT1G66700	1.14305	0.473761		tair|PXMT1; S-adenosylmethionine-dependent methyltransferase [AT1G66700.1]
A_84_P12640	AT3G01420	1.14156	-0.0653568		tair|ALPHA-DOX1 (ALPHA-DIOXYGENASE 1) [AT3G01420.1]
A_84_P19369	AT3G47500	1.13968	0.869213		tair|CDF3 (CYCLING DOF FACTOR 3); DNA binding / protein binding / transcription factor [AT3G47500.1]
A_84_P64294	AT3G23790	1.13948	0.641689	+	tair|AMP-binding protein, putative [AT3G23790.1]
A_84_P24129	AT3G54340	1.13917	1.08609		tair|AP3 (APETALA 3); DNA binding / transcription factor [AT3G54340.1]
A_84_P800952	AT5G54960	1.13907	0.240377	+	tair|PDC2 (PYRUVATE DECARBOXYLASE-2); pyruvate decarboxylase [AT5G54960.1]
A_84_P819800	AT2G25625	1.13884	0.66404		tair|similar to unnamed protein product [Vitis vinifera] (GB:CAO44157.1) [AT2G25625.1]
A_84_P216988	AT2G15960	1.13666	0.573079		tair|unknown protein [AT2G15960.1]
A_84_P14086	AT5G59780	1.13626	0.752152		tair|MYB59 (myb domain protein 59); DNA binding / transcription factor [AT5G59780.1]
A_84_P75644	AT2G05440	1.13598	1.99332		tair|glycine-rich protein [AT2G05440.1]
A_84_P292144	AT3G23550	1.13349	0.141469		tair|MATE efflux family protein [AT3G23550.1]
A_84_P16775	AT5G06510	1.13133	0.977516		tair|CCAAT-binding transcription factor (CBF-B/NF-YA) family protein [AT5G06510.1]
A_84_P520558	AT1G52855	1.12989	1.03216		tair|similar to unknown protein [Arabidopsis thaliana] (TAIR:AT3G15534.1); similar to unnamed protein product [Vitis vinifera] (GB:CAO39221.1) [AT1G52855.1]
A_84_P18793	AT5G54080	1.12981	0.719809		tair|HGO (HOMOGENTISATE 1,2-DIOXYGENASE); homogentisate 1,2-dioxygenase [AT5G54080.1]
A_84_P12677	AT3G23630	1.12888	0.525777	+	tair|ATIPT7 (Arabidopsis thaliana isopentenyltransferase 7); transferase, transferring alkyl or aryl (other than methyl) groups [AT3G23630.1]
A_84_P13969	AT5G17220	1.12613	0.911599		tair|ATGSTF12 (GLUTATHIONE S-TRANSFERASE 26); glutathione transferase [AT5G17220.1]
A_84_P162983	AT2G43010	1.12566	0.447354		tair|PIF4 (PHYTOCHROME INTERACTING FACTOR 4); DNA binding / transcription factor [AT2G43010.1]
A_84_P19456	AT4G04500	1.12497	1.2129		tair|protein kinase family protein [AT4G04500.1]
A_84_P187964	AT1G76520	1.12261	0.411036	+	tair|auxin efflux carrier family protein [AT1G76520.1]
A_84_P20108	AT2G43020	1.12246	0.795151		tair|ATPAO2 (POLYAMINE OXIDASE 2); amine oxidase [AT2G43020.1]
A_84_P14903	AT5G11920	1.12228	0.273658		tair|ATCWINV6 (6-&1-FRUCTAN EXOHYDROLASE); hydrolase, hydrolyzing O-glycosyl compounds / inulinase/ levanase [AT5G11920.1]
A_84_P845045	AT4G10960	1.1222	0.782555		tair|UGE5 (UDP-D-GLUCOSE/UDP-D-GALACTOSE 4-EPIMERASE 5); UDP-glucose 4-epimerase/ protein dimerization [AT4G10960.1]
A_84_P15376	AT2G43000	1.11937	0.552129		tair|ANAC042 (Arabidopsis NAC domain containing protein 42); transcription factor [AT2G43000.1]
A_84_P21822	AT1G21000	1.11937	0.66351		tair|zinc-binding family protein [AT1G21000.1]
A_84_P63594	AT4G18205	1.11541	0.929319		tair|AT4G18200 [AT4G18205.1]
A_84_P19895	AT1G04600	1.11267	0.470126	+	tair|XIA (Myosin-like protein XIA); motor/ protein binding [AT1G04600.1]
A_84_P825287	AT2G15480	1.11236	0.519334		tair|UGT73B5 (UDP-GLUCOSYL TRANSFERASE 73B5); UDP-glycosyltransferase/ transferase, transferring glycosyl groups [AT2G15480.1]
A_84_P767270	AT5G20240	1.11128	0.892056		tair|PI (PISTILLATA); DNA binding / transcription factor [AT5G20240.1]
A_84_P13952	AT5G10570	1.1091	0.301518		tair|basic helix-loop-helix (bHLH) family protein [AT5G10570.1]
A_84_P99776	AT3G25010	1.10774	0.904618		tair|disease resistance family protein [AT3G25010.1]
A_84_P848817	AT5G10760	1.10655	0.386499		tair|aspartyl protease family protein [AT5G10760.1]
A_84_P821467	AT1G14520	1.10231	0.325686	+	tair|MIOX1 (MYO-INISITOL OXYGENASE); oxidoreductase [AT1G14520.1]
A_84_P761025	AT3G60180	1.09585	0.409347	+	tair|uridylate kinase, putative / uridine monophosphate kinase, putative / UMP kinase, putative [AT3G60180.1]
A_84_P213008	AT1G13520	1.09524	0.705466		tair|similar to unknown protein [Arabidopsis thaliana] (TAIR:AT1G13480.1); similar to unnamed protein product [Vitis vinifera] (GB:CAO42040.1); contains InterPro domain Protein of unknown function DUF1262 (InterPro:IPR010683) [AT1G13520.1]
A_84_P15283	AT1G66100	1.09489	0.384353		tair|thionin, putative [AT1G66100.1]
A_84_P16577	AT1G21520	1.09468	0.669021		tair|unknown protein [AT1G21520.1]
A_84_P17267	AT2G41410	1.09403	0.693038		tair|calmodulin, putative [AT2G41410.1]
A_84_P503731	AT1G54575	1.09241	0.443028		tair|unknown protein [AT1G54575.1]
A_84_P149018	AT4G39250	1.0909	0.489732	+	tair|DNA binding / transcription factor [AT4G39250.1]
A_84_P20984	AT1G02850	1.08952	0.389172	+	tair|glycosyl hydrolase family 1 protein [AT1G02850.1]
A_84_P18213	AT2G41380	1.08938	0.691819		tair|embryo-abundant protein-related [AT2G41380.1]
A_84_P15269	AT1G52890	1.08919	-0.0389583		tair|ANAC019 (Arabidopsis NAC domain containing protein 19); transcription factor [AT1G52890.1]
A_84_P10164	AT5G07830	1.08768	0.577167		tair|ATGUS2 (ARABIDOPSIS THALIANA GLUCURONIDASE 2); beta-glucuronidase [AT5G07830.1]
A_84_P15809	AT4G37010	1.08684	0.551482		tair|caltractin, putative / centrin, putative [AT4G37010.1]
A_84_P12395	AT1G32900	1.0865	1.05268		tair|starch synthase, putative [AT1G32900.1]
A_84_P14299	AT1G75040	1.0863	0.500366		tair|PR5 (PATHOGENESIS-RELATED GENE 5) [AT1G75040.1]
A_84_P96976	AT3G10985	1.08612	0.449222	+	tair|SAG20 (WOUND-INDUCED PROTEIN 12) [AT3G10985.1]
A_84_P13187	AT5G20410	1.08542	0.767136		tair|MGD2 (monogalactosyldiacylglycerol synthase 2); 1,2-diacylglycerol 3-beta-galactosyltransferase/ transferase, transferring glycosyl groups [AT5G20410.1]
A_84_P211588	AT4G24110	1.08496	0.906289		tair|similar to unnamed protein product [Vitis vinifera] (GB:CAO62924.1) [AT4G24110.1]
A_84_P11054	AT4G36040	1.08377	0.747471		tair|DNAJ heat shock N-terminal domain-containing protein (J11) [AT4G36040.1]
A_84_P152118	AT1G52200	1.08346	0.61038		tair|similar to unknown protein [Arabidopsis thaliana] (TAIR:AT3G18470.1); similar to unnamed protein product [Vitis vinifera] (GB:CAO45876.1); contains InterPro domain Protein of unknown function Cys-rich (InterPro:IPR006461) [AT1G52200.1]
A_84_P21994	AT2G26440	1.08122	0.552119		tair|pectinesterase family protein [AT2G26440.1]
A_84_P15145	AT1G76990	1.08041	0.915152		tair|ACR3 (ACT Domain Repeat 3) [AT1G76990.1]
A_84_P762459	AT3G13277	1.07912	0.592669		tair|other RNA [AT3G13277.1]
A_84_P22146	AT3G29250	1.079	0.503758		tair|oxidoreductase [AT3G29250.1]
A_84_P20247	AT3G21780	1.07838	0.440252		tair|UGT71B6 (UDP-GLUCOSYL TRANSFERASE 71B6); UDP-glycosyltransferase/ abscisic acid glucosyltransferase/ transferase, transferring glycosyl groups [AT3G21780.1]
A_84_P258350	AT5G15970	1.07413	0.647393		tair|KIN2 (COLD-RESPONSIVE 6.6) [AT5G15970.1]
A_84_P19361	AT3G45860	1.07334	0.427147		tair|receptor-like protein kinase, putative [AT3G45860.1]
A_84_P803356	AT1G78270	1.07265	0.655147		tair|ATUGT85A4 (UDP-GLUCOSYL TRANSFERASE 85A4); UDP-glycosyltransferase/ glucuronosyltransferase/ transferase, transferring hexosyl groups [AT1G78270.1]
A_84_P17179	AT1G75300	1.07111	0.350098	+	tair|isoflavone reductase, putative [AT1G75300.1]
A_84_P14326	AT1G73220	1.07073	0.195996		tair|ATOCT1 (ARABIDOPSIS THALIANA ORGANIC CATION/CARNITINE TRANSPORTER1); carbohydrate transmembrane transporter/ carnitine transporter/ transporter [AT1G73220.1]
A_84_P21891	AT1G52800	1.07069	0.735513		tair|oxidoreductase, 2OG-Fe(II) oxygenase family protein [AT1G52800.1]
A_84_P15416	AT2G36970	1.07009	0.739699		tair|UDP-glucoronosyl/UDP-glucosyl transferase family protein [AT2G36970.1]
A_84_P72294	AT5G11610	1.06785	0.280253	+	tair|exostosin family protein [AT5G11610.1]
A_84_P816113	AT4G38540	1.06784	0.199181	+	tair|monooxygenase, putative (MO2) [AT4G38540.1]
A_84_P558829	AT2G29350	1.06676	0.531598		tair|SAG13 (Senescence-associated gene 13); oxidoreductase [AT2G29350.2]
A_84_P16307	AT2G45210	1.06604	0.808218		tair|auxin-responsive protein-related [AT2G45210.1]
A_84_P12788	AT3G55970	1.06429	-0.411166	+	tair|oxidoreductase, 2OG-Fe(II) oxygenase family protein [AT3G55970.1]
A_84_P21816	AT1G54130	1.0614	1.37723		tair|RSH3 (RELA/SPOT HOMOLOG 3); catalytic [AT1G54130.1]
A_84_P861057	AT1G12110	1.05986	1.06662		tair|NRT1.1 (NITRATE TRANSPORTER 1.1); transporter [AT1G12110.1]
A_84_P571568	AT4G19370	1.05913	0.384349		tair|similar to unknown protein [Arabidopsis thaliana] (TAIR:AT1G31720.1); similar to unknown [Picea sitchensis] (GB:ABK21519.1); similar to Os02g0703300 [Oryza sativa (japonica cultivar-group)] (GB:NP_001047854.1); contains InterPro domain Protein of unk
A_84_P108412	AT4G22690	1.05805	0.637688		tair|CYP706A1 (cytochrome P450, family 706, subfamily A, polypeptide 1); oxygen binding [AT4G22690.1]
A_84_P280890	AT3G10320	1.05756	0.188242		tair|similar to unknown protein [Arabidopsis thaliana] (TAIR:AT2G41640.1); similar to unnamed protein product [Vitis vinifera] (GB:CAO23616.1); contains InterPro domain Protein of unknown function DUF563 (InterPro:IPR007657) [AT3G10320.1]
A_84_P868186	AT4G11910	1.05646	0.55192		tair|similar to ATNYE1/NYE1 (NON-YELLOWING 1) [Arabidopsis thaliana] (TAIR:AT4G22920.1); similar to putative staygreen protein [Nicotiana tabacum] (GB:ABY19382.1) [AT4G11910.1]
A_84_P544532	AT1G58225	1.05642	1.01311		tair|unknown protein [AT1G58225.1]
A_84_P787058	AT5G64550	1.05627	1.07776		tair|loricrin-related [AT5G64550.1]
A_84_P581876	AT1G76955	1.05488	0.701706		tair|Expressed protein [AT1G76955.1]
A_84_P23945	AT2G15040	1.05271	0.679078		tair|pseudogene, disease resistance protein-related, low similarity to disease resistance protein Cf-2.1 (Lycopersicon pimpinellifolium) GI:1184075; contains Pfam profile PF00560: Leucine Rich Repeat; blastp match of 38% identity and 4.4e-96 P-value to GP
A_84_P869280	AT4G36988	1.05136	0.511018		tair|CPuORF49 (Conserved peptide upstream open reading frame 49) [AT4G36988.1]
A_84_P17152	AT1G21400	1.05097	0.499034	+	tair|2-oxoisovalerate dehydrogenase, putative / 3-methyl-2-oxobutanoate dehydrogenase, putative / branched-chain alpha-keto acid dehydrogenase E1 alpha subunit, putative [AT1G21400.1]
A_84_P764548	AT4G18197	1.05062	0.775414		tair|AT4G18200/ATPUP7/PEX17 (ARABIDOPSIS THALIANA PURINE PERMEASE 7); purine transmembrane transporter [AT4G18197.1]
A_84_P809423	AT1G76180	1.0501	0.624516		tair|ERD14 (EARLY RESPONSE TO DEHYDRATION 14) [AT1G76180.1]
A_84_P18347	AT3G17810	1.04803	0.594893		tair|dihydroorotate dehydrogenase family protein / dihydroorotate oxidase family protein [AT3G17810.1]
A_84_P87419	AT3G25290	1.04538	0.67648		tair|auxin-responsive family protein [AT3G25290.1]
A_84_P582597	AT1G09932	1.04523	1.02024		tair|phosphoglycerate/bisphosphoglycerate mutase-related [AT1G09932.1]
A_84_P248115	AT5G58570	1.0416	0.52003		tair|unknown protein [AT5G58570.1]
A_84_P14205	AT1G24260	1.04111	1.31823		tair|SEP3 (SEPALLATA3); transcription factor [AT1G24260.2]
A_84_P199564	AT2G42890	1.04072	0.646577		tair|AML2; RNA binding [AT2G42890.1]
A_84_P805516	AT5G40690	1.04027	0.0675947	+	tair|similar to unknown protein [Arabidopsis thaliana] (TAIR:AT2G41730.1); similar to unnamed protein product [Vitis vinifera] (GB:CAO14635.1) [AT5G40690.1]
A_84_P810688	AT5G15960	1.03968	0.615787		tair|KIN1 [AT5G15960.1]
A_84_P20509	AT1G48260	1.0392	0.325698		tair|CIPK17 (SNF1-RELATED PROTEIN KINASE 3.21); kinase [AT1G48260.1]
A_84_P515622	AT3G55880	1.03833	0.625712		tair|similar to unknown protein [Arabidopsis thaliana] (TAIR:AT2G40095.1); similar to unnamed protein product [Vitis vinifera] (GB:CAO41350.1); contains domain PTHR10992 (PTHR10992); contains domain PTHR10992:SF2 (PTHR10992:SF2) [AT3G55880.2]
A_84_P253555	AT4G14090	1.03797	0.841679		tair|UDP-glucoronosyl/UDP-glucosyl transferase family protein [AT4G14090.1]
A_84_P12601	AT2G42350	1.0374	0.588141		tair|zinc finger (C3HC4-type RING finger) family protein [AT2G42350.1]
A_84_P259430	AT5G13800	1.03684	0.603172		tair|hydrolase, alpha/beta fold family protein [AT5G13800.1]
A_84_P245685	AT3G44300	1.03482	0.21053		tair|NIT2 (NITRILASE 2) [AT3G44300.1]
A_84_P175641	AT3G19660	1.03421	0.628622		tair|similar to unnamed protein product [Vitis vinifera] (GB:CAO49873.1) [AT3G19660.1]
A_84_P12826	AT4G01420	1.03266	0.295851	+	tair|CBL5 (CALCINEURIN B-LIKE PROTEIN 5) [AT4G01420.1]
A_84_P14010	AT5G39090	1.03236	0.661154		tair|transferase family protein [AT5G39090.1]
A_84_P166103	AT5G08240	1.03217	0.684665		tair|similar to unknown protein [Arabidopsis thaliana] (TAIR:AT5G23160.1) [AT5G08240.1]
A_84_P22435	AT5G01740	1.03018	0.467656		tair|similar to SAG20 (WOUND-INDUCED PROTEIN 12) [Arabidopsis thaliana] (TAIR:AT3G10985.1); similar to unnamed protein product [Vitis vinifera] (GB:CAO48816.1); contains InterPro domain Wound-induced protein, Wun1 (InterPro:IPR009798) [AT5G01740.1]
A_84_P810987	AT2G41430	1.02888	0.668189	+	tair|ERD15 (EARLY RESPONSIVE TO DEHYDRATION 15) [AT2G41430.4]
A_84_P22300	AT4G08300	1.02878	0.499176		tair|nodulin MtN21 family protein [AT4G08300.1]
A_84_P17225	AT2G47190	1.02874	0.56786		tair|MYB2 (myb domain protein 2); DNA binding / transcription factor [AT2G47190.1]
A_84_P535346	AT5G22540	1.02865	0.177303	+	tair|similar to unknown protein [Arabidopsis thaliana] (TAIR:AT5G22550.2); similar to unnamed protein product [Vitis vinifera] (GB:CAO15956.1); contains InterPro domain Protein of unknown function DUF247, plant (InterPro:IPR004158) [AT5G22540.1]
A_84_P20298	AT3G43190	1.02765	0.110359	+	tair|SUS4; UDP-glycosyltransferase/ sucrose synthase/ transferase, transferring glycosyl groups [AT3G43190.1]
A_84_P18639	AT4G16270	1.02727	1.92837		tair|peroxidase 40 (PER40) (P40) [AT4G16270.1]
A_84_P10933	AT4G00700	1.02724	0.704006		tair|C2 domain-containing protein [AT4G00700.1]
A_84_P532443	AT3G48020	1.02642	0.568278		tair|similar to F-box family protein-related [Arabidopsis thaliana] (TAIR:AT5G62860.1); similar to unknown [Populus trichocarpa] (GB:ABK95323.1) [AT3G48020.1]
A_84_P90849	AT3G62590	1.02577	0.858018		tair|lipase class 3 family protein [AT3G62590.1]
A_84_P12851	AT4G10500	1.02375	0.703506		tair|oxidoreductase, 2OG-Fe(II) oxygenase family protein [AT4G10500.1]
A_84_P840621	AT1G19530	1.02317	0.406422		tair|similar to unnamed protein product [Vitis vinifera] (GB:CAO61141.1) [AT1G19530.1]
A_84_P226239	AT2G39050	1.02316	0.521235	+	tair|hydroxyproline-rich glycoprotein family protein [AT2G39050.1]
A_84_P281740	AT1G78070	1.02267	0.928883		tair|WD-40 repeat family protein [AT1G78070.1]
A_84_P167943	AT3G15210	1.02205	0.707102		tair|ATERF-4/ATERF4/ERF4/RAP2.5 (ETHYLENE RESPONSIVE ELEMENT BINDING FACTOR 4); DNA binding / protein binding / transcription factor/ transcription repressor [AT3G15210.1]
A_84_P16057	AT1G45145	1.02193	0.419667		tair|ATTRX5 (thioredoxin H-type 5); thiol-disulfide exchange intermediate [AT1G45145.1]
A_84_P576707	AT3G09020	1.02174	0.410567		tair|alpha 1,4-glycosyltransferase family protein / glycosyltransferase sugar-binding DXD motif-containing protein [AT3G09020.1]
A_84_P22915	AT2G46600	1.02094	0.619497		tair|calcium-binding protein, putative [AT2G46600.1]
A_84_P504670	AT1G73810	1.02085	0.693666		tair|DNA binding [AT1G73810.1]
A_84_P16766	AT5G03640	1.0205	0.325941	+	tair|protein kinase family protein [AT5G03640.1]
A_84_P803930	AT1G79245	1.0196	0.54836		tair|pseudogene of unknown protein [AT1G79245.1]
A_84_P97476	AT5G24780	1.01912	-0.237621	+	tair|VSP1 (VEGETATIVE STORAGE PROTEIN 1); acid phosphatase [AT5G24780.1]
A_84_P17144	AT1G30500	1.01879	0.28129	+	tair|CCAAT-binding transcription factor (CBF-B/NF-YA) family protein [AT1G30500.1]
A_84_P137629	AT5G64170	1.01823	0.866336		tair|dentin sialophosphoprotein-related [AT5G64170.1]
A_84_P10997	AT4G23310	1.01789	0.490084		tair|receptor-like protein kinase, putative [AT4G23310.1]
A_84_P18701	AT5G18310	1.01688	0.568136	+	tair|similar to unknown protein [Arabidopsis thaliana] (TAIR:AT5G48500.1); similar to unnamed protein product [Vitis vinifera] (GB:CAO38794.1) [AT5G18310.1]
A_84_P17055	AT1G65480	1.01667	0.5758		tair|FT (FLOWERING LOCUS T) [AT1G65480.1]
A_84_P282270	AT5G43150	1.01655	0.680774		tair|similar to unnamed protein product [Vitis vinifera] (GB:CAO61459.1) [AT5G43150.1]
A_84_P11424	AT1G32700	1.015	0.697827		tair|zinc-binding family protein [AT1G32700.1]
A_84_P858622	AT5G43780	1.01372	0.646069		tair|APS4 [AT5G43780.1]
A_84_P24055	AT3G28890	1.01313	0.597923		tair|leucine-rich repeat family protein [AT3G28890.1]
A_84_P10803	AT3G26220	1.01296	0.404903		tair|CYP71B3 (cytochrome P450, family 71, subfamily B, polypeptide 3); oxygen binding [AT3G26220.1]
A_84_P21357	AT4G09020	1.01275	0.218289		tair|ATISA3/ISA3 (ISOAMYLASE 3); alpha-amylase [AT4G09020.1]
A_84_P19697	AT1G47890	1.01248	0.592039		tair|disease resistance family protein [AT1G47890.1]
A_84_P10609	AT2G24850	1.01029	0.342329		tair|TAT3 (TYROSINE AMINOTRANSFERASE 3); transaminase [AT2G24850.1]
A_84_P230389	AT3G21080	1.00999	0.0592726	+	tair|ABC transporter-related [AT3G21080.1]
A_84_P16094	AT1G23130	1.00996	0.236656	+	tair|Bet v I allergen family protein [AT1G23130.1]
A_84_P762988	AT4G36950	1.00898	-0.219399	+	tair|MAPKKK21; ATP binding / protein kinase [AT4G36950.1]
A_84_P11670	AT2G29990	1.00886	0.698736		tair|NDA2 (ALTERNATIVE NAD(P)H DEHYDROGENASE 2); NADH dehydrogenase [AT2G29990.1]
A_84_P580907	AT1G53035	1.00858	0.374933		tair|similar to unknown protein [Arabidopsis thaliana] (TAIR:AT3G15358.1); similar to unnamed protein product [Vitis vinifera] (GB:CAO69750.1) [AT1G53035.1]
A_84_P786837	AT5G13080	1.00849	0.274731		tair|WRKY75 (WRKY DNA-BINDING PROTEIN 75); transcription factor [AT5G13080.1]
A_84_P534471	AT5G24655	1.00738	0.868985		tair|similar to unknown protein [Arabidopsis thaliana] (TAIR:AT5G24660.1); similar to unknown protein [Brassica rapa subsp. pekinensis] (GB:AAQ92331.1) [AT5G24655.1]
A_84_P821615	AT3G24927	1.00695	0.509214		tair|pseudogene of unknown protein [AT3G24927.1]
A_84_P22089	AT3G02310	1.00672	1.40736		tair|SEP2 (SEPALLATA2); DNA binding / transcription factor [AT3G02310.1]
A_84_P13885	AT4G35190	1.00657	0.677415		tair|similar to unknown protein [Arabidopsis thaliana] (TAIR:AT2G37210.1); similar to unnamed protein product [Vitis vinifera] (GB:CAO47480.1); contains InterPro domain Conserved hypothetical protein CHP00730 (InterPro:IPR005269) [AT4G35190.1]
A_84_P22531	AT5G41400	1.00598	0.576243		tair|zinc finger (C3HC4-type RING finger) family protein [AT5G41400.1]
A_84_P145439	AT2G31865	1.00321	0.759766		tair|poly (ADP-ribose) glycohydrolase (PARG) family protein [AT2G31865.1]
A_84_P21421	AT4G28240	1.00145	0.553228		tair|wound-responsive protein-related [AT4G28240.1]
A_84_P23635	AT1G14070	1.0006	0.392775	+	tair|FUT7 (Fucosyltransferase 7); fucosyltransferase/ transferase, transferring glycosyl groups [AT1G14070.1]
A_84_P10330	AT5G65600	1.00037	0.180884	+	tair|legume lectin family protein / protein kinase family protein [AT5G65600.1]
Symbols (+ and -) show statistical significance of the interaction effect (adjusted p-value ≤ 0.001). +, fold change that is significantly larger in AOpro(wt)-AO plants than in AOpro(mut)-AO plants; -, fold change that is significantly smaller in AOpro(wt)-AO plants than in AOpro(mut)-AO plants.
