# Supplementary material for: Arabidopsis nitrate-induced aspartate oxidase gene expression is necessary to maintain metabolic balance under nitrogen nutrient fluctuation
Source: Commun Biol. 2022 May 9;5:432. doi: 10.1038/s42003-022-03399-5 (PMC9085827; doi:10.1038/s42003-022-03399-5)
Supplement: Supplementary file 9 — Supplementary Data 7 [file 42003_2022_3399_MOESM9_ESM.xlsx]

## Sheet: Sheet2
Supplementary Data７ Genes activated by N starvation treatment in AOpro(mut)-AO plants
Probe name	AGI code	Log2 fold change in AOpro(wt)-AO plants	Log2 fold change in AOpro(mut)-AO plants	Interaction effect genotype x treatment	Description
A_84_P22547	AT5G45890	5.26062	3.67425		tair|SAG12 (SENESCENCE-ASSOCIATED GENE 12); cysteine-type peptidase [AT5G45890.1]
A_84_P16267	AT1G58430	1.85628	3.30499		tair|RXF26; carboxylesterase [AT1G58430.1]
A_84_P807598	AT5G22430	2.61986	3.29645		tair|similar to unknown protein [Arabidopsis thaliana] (TAIR:AT2G27385.1); similar to hypothetical protein [Vitis vinifera] (GB:CAN68427.1) [AT5G22430.1]
A_84_P786552	AT2G20870	1.39648	2.55689		tair|cell wall protein precursor, putative [AT2G20870.1]
A_84_P11068	AT4G14060	0.900797	2.25115		tair|major latex protein-related / MLP-related [AT4G14060.1]
A_84_P260800	AT4G19430	1.67368	2.02917		tair|unknown protein [AT4G19430.1]
A_84_P75644	AT2G05440	1.13598	1.99332		tair|glycine-rich protein [AT2G05440.1]
A_84_P23603	AT1G34060	3.08083	1.96483	+	tair|alliinase family protein [AT1G34060.1]
A_84_P18639	AT4G16270	1.02727	1.92837		tair|peroxidase 40 (PER40) (P40) [AT4G16270.1]
A_84_P14306	AT1G69490	1.66653	1.91326		tair|NAP (NAC-LIKE, ACTIVATED BY AP3/PI); transcription factor [AT1G69490.1]
A_84_P283390	AT1G80130	3.05709	1.87307	+	tair|binding [AT1G80130.1]
A_84_P15944	AT5G50790	0.501878	1.86175	-	tair|nodulin MtN3 family protein [AT5G50790.1]
A_84_P53240	AT1G22160	2.40204	1.7873	+	tair|senescence-associated protein-related [AT1G22160.1]
A_84_P10290	AT5G55930	1.38391	1.76092		tair|ATOPT1 (oligopeptide transporter 1); oligopeptide transporter [AT5G55930.1]
A_84_P813613	AT4G32940	2.50742	1.63255	+	tair|GAMMA-VPE (Vacuolar processing enzyme gamma); cysteine-type endopeptidase [AT4G32940.1]
A_84_P854071	AT1G68530	0.337971	1.61991		tair|CUT1 (CUTICULAR 1); catalytic [AT1G68530.2]
A_84_P22213	AT3G49160	0.838903	1.61469		tair|pyruvate kinase family protein [AT3G49160.1]
A_84_P799760	AT3G26922	1.00208	1.60992		ug|BX838074 Arabidopsis thaliana Hormone Treated Callus Col-0 Arabidopsis thaliana cDNA clone GSLTPGH13ZG08 5PRIM, mRNA sequence [BX838074]
A_84_P14482	AT2G24560	0.895527	1.57483		tair|carboxylesterase [AT2G24560.1]
A_84_P848977	AT1G68600	1.2956	1.53496		tair|similar to unknown protein [Arabidopsis thaliana] (TAIR:AT1G25480.1); similar to unknown protein [Arabidopsis thaliana] (TAIR:AT2G17470.1); similar to unnamed protein product [Vitis vinifera] (GB:CAO42118.1); contains InterPro domain Protein of unkno
A_84_P16890	AT5G50800	2.05216	1.52723		tair|nodulin MtN3 family protein [AT5G50800.1]
A_84_P11239	AT5G56840	1.33673	1.52215		tair|DNA-binding family protein [AT5G56840.1]
A_84_P13353	AT1G66390	3.16544	1.5183	+	tair|PAP2 (PRODUCTION OF ANTHOCYANIN PIGMENT 2); DNA binding / transcription factor [AT1G66390.1]
A_84_P18549	AT4G20370	2.4914	1.50405	+	tair|TSF (TWIN SISTER OF FT); phosphatidylethanolamine binding [AT4G20370.1]
A_84_P279060	AT3G12320	0.830825	1.47893		tair|similar to unknown protein [Arabidopsis thaliana] (TAIR:AT5G06980.1); similar to hypothetical protein [Vitis vinifera] (GB:CAN75675.1) [AT3G12320.1]
A_84_P817391	AT2G17710	2.37104	1.46723	+	tair|similar to unnamed protein product [Vitis vinifera] (GB:CAO42932.1) [AT2G17710.1]
A_84_P583408	AT5G59305	0.79802	1.46184		tair|similar to unknown [Populus trichocarpa] (GB:ABK94520.1) [AT5G59305.1]
A_84_P11224	AT5G52390	1.99916	1.45768		tair|photoassimilate-responsive protein, putative [AT5G52390.1]
A_84_P111802	AT5G18130	2.51728	1.44701	+	tair|similar to unknown protein [Arabidopsis thaliana] (TAIR:AT3G03870.2); similar to unknown [Medicago truncatula] (GB:ABK28852.1) [AT5G18130.1]
A_84_P15345	AT2G30210	0.618361	1.44272		tair|LAC3 (laccase 3); copper ion binding / oxidoreductase [AT2G30210.1]
A_84_P284940	AT1G70270	1.6399	1.4319		tair|unknown protein [AT1G70270.1]
A_84_P14793	AT1G21890	1.24528	1.40947		tair|nodulin MtN21 family protein [AT1G21890.1]
A_84_P22089	AT3G02310	1.00672	1.40736		tair|SEP2 (SEPALLATA2); DNA binding / transcription factor [AT3G02310.1]
A_84_P153835	AT2G21650	1.362	1.39516		tair|MEE3 (maternal effect embryo arrest 3); DNA binding / transcription factor [AT2G21650.1]
A_84_P530104	AT5G52740	1.73561	1.39353		tair|heavy-metal-associated domain-containing protein [AT5G52740.1]
A_84_P17296	AT2G42990	0.781124	1.39304		tair|GDSL-motif lipase/hydrolase family protein [AT2G42990.1]
A_84_P152688	AT4G04955	1.76297	1.37725		tair|ATALN (ARABIDOPSIS ALLANTOINASE); allantoinase/ hydrolase [AT4G04955.1]
A_84_P21816	AT1G54130	1.0614	1.37723		tair|RSH3 (RELA/SPOT HOMOLOG 3); catalytic [AT1G54130.1]
A_84_P515273	AT1G61255	0.489873	1.3474	-	tair|similar to glycine-rich protein [Arabidopsis thaliana] (TAIR:AT4G21620.1); similar to unnamed protein product [Vitis vinifera] (GB:CAO62402.1); similar to Os03g0676300 [Oryza sativa (japonica cultivar-group)] (GB:NP_001050889.1) [AT1G61255.1]
A_84_P11724	AT3G16150	0.18469	1.34598	-	tair|L-asparaginase, putative / L-asparagine amidohydrolase, putative [AT3G16150.1]
A_84_P811797	AT5G01600	0.125289	1.34542		tair|ATFER1 (FERRETIN 1); ferric iron binding [AT5G01600.1]
A_84_P17122	AT1G44970	-0.319347	1.33788		tair|peroxidase, putative [AT1G44970.1]
A_84_P17864	AT5G58860	0.548568	1.32619		tair|CYP86A1 (cytochrome P450, family 86, subfamily A, polypeptide 1); oxygen binding [AT5G58860.1]
A_84_P739644	AT1G70260	1.27545	1.32376		tair|nodulin MtN21 family protein [AT1G70260.1]
A_84_P808177	AT5G59320	-1.35435	1.32198	-	tair|LTP3 (LIPID TRANSFER PROTEIN 3); lipid binding [AT5G59320.1]
A_84_P14205	AT1G24260	1.04111	1.31823		tair|SEP3 (SEPALLATA3); transcription factor [AT1G24260.2]
A_84_P10456	AT1G09240	0.655903	1.30227		tair|nicotianamine synthase, putative [AT1G09240.1]
A_84_P531612	AT4G04745	0.448593	1.29155		tair|similar to unknown protein [Arabidopsis thaliana] (TAIR:AT4G21902.1); similar to hypothetical protein [Vitis vinifera] (GB:CAN76789.1) [AT4G04745.1]
A_84_P12513	AT2G22240	1.19848	1.28756		tair|inositol-3-phosphate synthase isozyme 2 / myo-inositol-1-phosphate synthase 2 / MI-1-P synthase 2 / IPS 2 [AT2G22240.1]
A_84_P580134	AT2G16210	0.91894	1.27948		tair|transcriptional factor B3 family protein [AT2G16210.1]
A_84_P807916	AT2G38390	0.512963	1.2774		tair|peroxidase, putative [AT2G38390.1]
A_84_P19239	AT1G44830	0.452966	1.27201	-	tair|AP2 domain-containing transcription factor TINY, putative [AT1G44830.1]
A_84_P284310	AT2G01520	0.169333	1.25631		tair|MLP328 (MLP-LIKE PROTEIN 328) [AT2G01520.1]
A_84_P159375	AT4G38080	0.552443	1.24686		tair|hydroxyproline-rich glycoprotein family protein [AT4G38080.1]
A_84_P20496	AT4G33040	1.9739	1.24425	+	tair|glutaredoxin family protein [AT4G33040.1]
A_84_P16037	AT1G56650	1.94129	1.23076		tair|PAP1 (PRODUCTION OF ANTHOCYANIN PIGMENT 1); DNA binding / transcription factor [AT1G56650.1]
A_84_P20322	AT3G49340	1.36101	1.2291		tair|cysteine proteinase, putative [AT3G49340.1]
A_84_P20163	AT2G38400	1.42964	1.2249		tair|AGT3 (ALANINE:GLYOXYLATE AMINOTRANSFERASE 3); alanine-glyoxylate transaminase [AT2G38400.1]
A_84_P13916	AT4G36430	0.571376	1.22372		tair|peroxidase, putative [AT4G36430.1]
A_84_P595805	AT5G36925	0.48759	1.22368		tair|similar to unknown protein [Arabidopsis thaliana] (TAIR:AT5G36920.1) [AT5G36925.1]
A_84_P13503	AT2G34960	1.37324	1.21801		tair|CAT5 (CATIONIC AMINO ACID TRANSPORTER 5); cationic amino acid transmembrane transporter [AT2G34960.1]
A_84_P22055	AT2G38380	0.13327	1.21643		tair|peroxidase 22 (PER22) (P22) (PRXEA) / basic peroxidase E [AT2G38380.1]
A_84_P94969	AT5G06980	0.916784	1.216		tair|similar to unknown protein [Arabidopsis thaliana] (TAIR:AT3G12320.1) [AT5G06980.2]
A_84_P519046	AT3G09450	1.69503	1.21357		tair|similar to unknown protein [Arabidopsis thaliana] (TAIR:AT2G28780.1); similar to unnamed protein product [Vitis vinifera] (GB:CAO15627.1) [AT3G09450.1]
A_84_P19456	AT4G04500	1.12497	1.2129		tair|protein kinase family protein [AT4G04500.1]
A_84_P119892	AT4G17670	1.81965	1.20562	+	tair|senescence-associated protein-related [AT4G17670.1]
A_84_P516320	AT2G34655	1.52583	1.20226		tair|unknown protein [AT2G34655.1]
A_84_P168853	AT3G02550	1.1448	1.19699		tair|LBD41 (LOB DOMAIN-CONTAINING PROTEIN 41) [AT3G02550.1]
A_84_P13426	AT1G57750	0.55439	1.19499		tair|CYP96A15/MAH1 (MID-CHAIN ALKANE HYDROXYLASE 1); oxygen binding [AT1G57750.1]
A_84_P17929	AT1G56600	2.1782	1.19432		tair|ATGOLS2 (ARABIDOPSIS THALIANA GALACTINOL SYNTHASE 2); transferase, transferring glycosyl groups / transferase, transferring hexosyl groups [AT1G56600.1]
A_84_P850800	AT5G37600	1.71757	1.18217		tair|ATGSR1 (Arabidopsis thaliana glutamine synthase clone R1); glutamate-ammonia ligase [AT5G37600.1]
A_84_P22617	AT5G64000	1.2754	1.1643		tair|SAL2; 3'(2'),5'-bisphosphate nucleotidase/ inositol or phosphatidylinositol phosphatase [AT5G64000.1]
A_84_P845538	AT2G36630	0.400204	1.15894	-	tair|similar to unknown protein [Arabidopsis thaliana] (TAIR:AT2G25737.1); similar to unnamed protein product [Vitis vinifera] (GB:CAO16008.1); contains InterPro domain Protein of unknown function DUF81; (InterPro:IPR002781) [AT2G36630.1]
A_84_P52990	AT5G16570	1.9886	1.15611	+	tair|GLN1;4 (Glutamine synthetase 1;4); glutamate-ammonia ligase [AT5G16570.1]
A_84_P754326	AT1G22065	0.404869	1.14813		tair|unknown protein [AT1G22065.1]
A_84_P15849	AT5G11930	1.9111	1.14649	+	tair|glutaredoxin family protein [AT5G11930.1]
A_84_P12525	AT2G47880	0.649022	1.14556		tair|glutaredoxin family protein [AT2G47880.1]
A_84_P291304	AT1G29395	1.71193	1.14527		tair|COR414-TM1 (cold regulated 414 thylakoid membrane 1) [AT1G29395.1]
A_84_P14226	AT1G10070	2.1184	1.14399	+	tair|ATBCAT-2; branched-chain-amino-acid transaminase/ catalytic [AT1G10070.1]
A_84_P188424	AT5G15800	1.19196	1.14384		tair|SEP1 (SEPALLATA1); DNA binding / transcription factor [AT5G15800.1]
A_84_P10236	AT5G40780	1.42573	1.13697		tair|LHT1 (LYSINE HISTIDINE TRANSPORTER 1); amino acid transmembrane transporter [AT5G40780.1]
A_84_P19241	AT2G46830	0.445289	1.1281		tair|CCA1 (CIRCADIAN CLOCK ASSOCIATED 1); transcription factor [AT2G46830.1]
A_84_P764623	AT4G15248	0.641905	1.11983		tair|DNA binding / zinc ion binding [AT4G15248.1]
A_84_P231229	AT4G21930	1.28918	1.11688		tair|similar to unknown protein [Arabidopsis thaliana] (TAIR:AT1G61930.1); similar to unnamed protein product [Vitis vinifera] (GB:CAO17934.1); contains InterPro domain Protein of unknown function DUF584 (InterPro:IPR007608) [AT4G21930.1]
A_84_P808706	AT3G27690	-0.0684883	1.11569	-	tair|LHCB2:4 (Photosystem II light harvesting complex gene 2.3); chlorophyll binding [AT3G27690.1]
A_84_P23692	AT1G04220	0.745428	1.11436		tair|beta-ketoacyl-CoA synthase, putative [AT1G04220.1]
A_84_P11780	AT3G28500	1.2929	1.11335		tair|60S acidic ribosomal protein P2 (RPP2C) [AT3G28500.1]
A_84_P21462	AT4G38560	0.944063	1.1093		tair|similar to pEARLI4 [Arabidopsis thaliana] (TAIR:AT2G20960.1); contains InterPro domain Phospholipase-like, arabidopsis (InterPro:IPR007942) [AT4G38560.1]
A_84_P824903	AT5G22460	1.18869	1.10388		tair|esterase/lipase/thioesterase family protein [AT5G22460.1]
A_84_P767553	AT5G37940	0.384072	1.10005		tair|NADP-dependent oxidoreductase, putative [AT5G37940.1]
A_84_P730499	AT1G66460	0.603664	1.09916		ug|AYBFM47TR pooled cDNA populations Arabidopsis thaliana cDNA, mRNA sequence [EG479048]
A_84_P19939	AT1G15360	0.539919	1.09784		tair|SHN1/WIN1 (SHINE1); DNA binding / transcription factor [AT1G15360.1]
A_84_P516019	AT5G57720	0.159883	1.0932		tair|transcriptional factor B3 family protein [AT5G57720.1]
A_84_P24129	AT3G54340	1.13917	1.08609		tair|AP3 (APETALA 3); DNA binding / transcription factor [AT3G54340.1]
A_84_P704429	AT1G12672	1.25994	1.08519		tc|Q9LN79_ARATH (Q9LN79) T12C24.21, complete [TC314245]
A_84_P861179	AT4G30270	1.29697	1.08386		tair|MERI5B (MERISTEM-5); hydrolase, acting on glycosyl bonds / xyloglucan:xyloglucosyl transferase [AT4G30270.1]
A_84_P18510	AT4G04490	1.23727	1.0823		tair|protein kinase family protein [AT4G04490.1]
A_84_P20152	AT2G23540	0.512763	1.07955		tair|GDSL-motif lipase/hydrolase family protein [AT2G23540.1]
A_84_P787058	AT5G64550	1.05627	1.07776		tair|loricrin-related [AT5G64550.1]
A_84_P19149	AT2G18370	0.692613	1.07663		tair|protease inhibitor/seed storage/lipid transfer protein (LTP) family protein [AT2G18370.1]
A_84_P10581	AT1G15410	1.4258	1.07129		tair|aspartate-glutamate racemase family [AT1G15410.1]
A_84_P861057	AT1G12110	1.05986	1.06662		tair|NRT1.1 (NITRATE TRANSPORTER 1.1); transporter [AT1G12110.1]
A_84_P295514	AT3G58550	0.461172	1.06468		tair|protease inhibitor/seed storage/lipid transfer protein (LTP) family protein [AT3G58550.1]
A_84_P19825	AT5G04190	0.551813	1.06452		tair|PKS4 (PHYTOCHROME KINASE SUBSTRATE 4) [AT5G04190.1]
A_84_P189924	AT4G13280	0.452427	1.06327		tair|ATTPS12/TPS12 (TERPENOID SYNTHASE12); cyclase [AT4G13280.1]
A_84_P310203	AT2G03590	1.39955	1.0615		tair|ATUPS1 (Arabidopsis thaliana ureide permease 1); allantoin uptake transmembrane transporter [AT2G03590.1]
A_84_P16900	AT5G53820	1.46696	1.06068		tair|similar to unknown protein [Arabidopsis thaliana] (TAIR:AT5G38760.1); similar to pollen coat protein [Brassica oleracea] (GB:CAA63531.1); contains domain PTHR23241:SF11 (PTHR23241:SF11); contains domain PTHR23241 (PTHR23241) [AT5G53820.1]
A_84_P15266	AT1G74460	0.0500806	1.05857		tair|GDSL-motif lipase/hydrolase family protein [AT1G74460.1]
A_84_P533868	AT1G49000	0.756958	1.05509		tair|similar to unknown protein [Arabidopsis thaliana] (TAIR:AT3G18560.1); similar to hypothetical protein [Vitis vinifera] (GB:CAN78728.1); similar to unnamed protein product [Vitis vinifera] (GB:CAO68009.1) [AT1G49000.1]
A_84_P12395	AT1G32900	1.0865	1.05268		tair|starch synthase, putative [AT1G32900.1]
A_84_P20458	AT1G32450	0.803948	1.05227		tair|proton-dependent oligopeptide transport (POT) family protein [AT1G32450.1]
A_84_P19525	AT4G27310	1.3348	1.04634		tair|zinc finger (B-box type) family protein [AT4G27310.1]
A_84_P22483	AT5G17860	1.59671	1.04524		tair|CAX7 (CALCIUM EXCHANGER 7); calcium:sodium antiporter/ cation:cation antiporter [AT5G17860.1]
A_84_P19540	AT1G43800	0.950126	1.04413		tair|acyl-(acyl-carrier-protein) desaturase, putative / stearoyl-ACP desaturase, putative [AT1G43800.1]
A_84_P14717	AT4G01630	0.30142	1.04406		tair|ATEXPA17 (ARABIDOPSIS THALIANA EXPANSIN A17) [AT4G01630.1]
A_84_P11284	AT5G67520	1.15451	1.03861		tair|adenylylsulfate kinase, putative [AT5G67520.1]
A_84_P235073	AT1G73870	-0.0413199	1.03335	-	tair|zinc finger (B-box type) family protein [AT1G73870.1]
A_84_P867831	AT3G03870	1.78217	1.03318	+	tair|similar to unknown protein [Arabidopsis thaliana] (TAIR:AT5G18130.1); similar to unknown [Medicago truncatula] (GB:ABK28852.1) [AT3G03870.2]
A_84_P303810	AT1G56150	0.770054	1.03274		tair|auxin-responsive family protein [AT1G56150.1]
A_84_P520558	AT1G52855	1.12989	1.03216		tair|similar to unknown protein [Arabidopsis thaliana] (TAIR:AT3G15534.1); similar to unnamed protein product [Vitis vinifera] (GB:CAO39221.1) [AT1G52855.1]
A_84_P826815	AT5G25390	1.93757	1.03215	+	tair|SHN2 (SHINE2); DNA binding / transcription factor [AT5G25390.1]
A_84_P19553	AT4G33790	0.198611	1.03164	-	tair|acyl CoA reductase, putative [AT4G33790.1]
A_84_P586971	AT5G59050	1.30624	1.03015		tair|similar to unknown [Populus trichocarpa] (GB:ABK92460.1) [AT5G59050.1]
A_84_P582597	AT1G09932	1.04523	1.02024		tair|phosphoglycerate/bisphosphoglycerate mutase-related [AT1G09932.1]
A_84_P762464	AT3G25795	1.41564	1.01607		tair|other RNA [AT3G25795.1]
A_84_P544532	AT1G58225	1.05642	1.01311		tair|unknown protein [AT1G58225.1]
A_84_P13913	AT1G19380	0.752203	1.00966		tair|similar to unknown protein [Arabidopsis thaliana] (TAIR:AT5G65650.1); similar to unknown [Vitis pseudoreticulata] (GB:ABC69762.1); similar to unnamed protein product [Vitis vinifera] (GB:CAO61173.1); contains InterPro domain Protein of unknown functi
A_84_P14181	AT1G69120	1.51769	1.00761		tair|AP1 (APETALA1); DNA binding / transcription factor [AT1G69120.1]
A_84_P22091	AT3G03470	1.36805	1.00301		tair|CYP89A9 (cytochrome P450, family 87, subfamily A, polypeptide 9); oxygen binding [AT3G03470.1]
A_84_P14978	AT5G45380	1.26163	0.996395		tair|sodium:solute symporter family protein [AT5G45380.1]
A_84_P827147	AT1G61800	2.0745	0.963123		tair|GPT2 (glucose-6-phosphate/phosphate translocator 2); antiporter/ glucose-6-phosphate transmembrane transporter [AT1G61800.1]
Symbols (+ and -) show statistical significance of the interaction effect (adjusted p-value ≤ 0.001). +, fold change that is significantly larger in AOpro(wt)-AO plants than in AOpro(mut)-AO plants; -, fold change that is significantly smaller in AOpro(wt)-AO plants than in AOpro(mut)-AO plants.
