# Supplementary material for: Arabidopsis nitrate-induced aspartate oxidase gene expression is necessary to maintain metabolic balance under nitrogen nutrient fluctuation
Source: Commun Biol. 2022 May 9;5:432. doi: 10.1038/s42003-022-03399-5 (PMC9085827; doi:10.1038/s42003-022-03399-5)
Supplement: Supplementary file 10 — Supplementary Data 8 [file 42003_2022_3399_MOESM10_ESM.xlsx]

## Sheet: Sheet2
Supplementary Data 8 Genes repressed by N starvation treatment in AOpro(mut)-AO plants
Probe name	AGI code	Log2 fold change in AOpro(wt)-AO plants	Log2 fold change in AOpro(mut)-AO plants	Interaction effect genotype x treatment	Description
A_84_P258120	AT1G75830	-4.07316	-5.0784		tair|LCR67/PDF1.1 (Low-molecular-weight cysteine-rich 67) [AT1G75830.1]
A_84_P10637	AT2G40170	-3.47528	-4.63356		tair|ATEM6/GEA6 (ARABIDOPSIS EARLY METHIONINE-LABELLED 6) [AT2G40170.1]
A_84_P852477	AT5G35660	-3.72697	-4.43162		tair|pseudogene similar to protease inhibitor/seed storage/lipid transfer protein (LTP) family protein [AT5G35660.1]
A_84_P20687	AT5G54740	-3.56064	-4.04441		tair|protease inhibitor/seed storage/lipid transfer protein (LTP) family protein [AT5G54740.1]
A_84_P758588	AT2G30766	-3.33	-3.93654		tair|unknown protein [AT2G30766.1]
A_84_P764941	AT4G22485	-3.90035	-3.69676		tair|Encodes a Protease inhibitor/seed storage/LTP family protein [AT4G22485.1]
A_84_P564098	AT2G14247	-4.47961	-3.51278		tair|Expressed protein [AT2G14247.1]
A_84_P22906	AT2G42560	-2.24957	-3.46843		tair|late embryogenesis abundant domain-containing protein / LEA domain-containing protein [AT2G42560.1]
A_84_P80329	AT5G50600	-2.69547	-3.46525		tair|ATHSD1 (HYDROXYSTEROID DEHYDROGENASE 1); oxidoreductase [AT5G50600.1]
A_84_P14274	AT1G52690	-3.2842	-3.42194		tair|late embryogenesis abundant protein, putative / LEA protein, putative [AT1G52690.1]
A_84_P22124	AT3G22640	-2.46902	-3.40544		tair|cupin family protein [AT3G22640.1]
A_84_P764950	AT4G22517	-2.10827	-3.38759		tair|Encodes a Protease inhibitor/seed storage/LTP family protein [AT4G22517.1]
A_84_P764933	AT4G22513	-1.81638	-3.37812		tair|Encodes a Protease inhibitor/seed storage/LTP family protein [AT4G22513.1]
A_84_P549811	AT1G47395	-3.40212	-3.28187		tair|unknown protein [AT1G47395.1]
A_84_P543604	AT1G47400	-3.58236	-3.23229		tair|similar to unknown protein [Arabidopsis thaliana] (TAIR:AT1G47395.1) [AT1G47400.1]
A_84_P11727	AT3G15670	-2.26983	-3.20745		tair|late embryogenesis abundant protein, putative / LEA protein, putative [AT3G15670.1]
A_84_P764946	AT4G22505	-1.98062	-3.19008		tair|Encodes a Protease inhibitor/seed storage/LTP family protein [pseudogene] [AT4G22505.1]
A_84_P10365	AT1G54870	-2.42826	-3.1335		tair|oxidoreductase [AT1G54870.1]
A_84_P178774	AT2G41240	-4.36583	-3.10464		tair|BHLH100; DNA binding / transcription factor [AT2G41240.1]
A_84_P20648	AT5G44120	-1.24491	-2.93718	+	tair|CRA1 (CRUCIFERINA); nutrient reservoir [AT5G44120.1]
A_84_P801431	AT1G68250	-2.06461	-2.85538		ug|Arabidopsis thaliana mRNA for hypothetical protein, complete cds, clone: RAFL09-44-D21 [AK227000]
A_84_P22942	AT2G41260	-2.9912	-2.83258		tair|M17 [AT2G41260.1]
A_84_P22733	AT1G04560	-1.70713	-2.78504		tair|AWPM-19-like membrane family protein [AT1G04560.1]
A_84_P761298	AT3G05727	-1.51023	-2.76702		tair|hormone [AT3G05727.1]
A_84_P239215	AT2G26010	-0.281218	-2.68882		tair|PDF1.3 (plant defensin 1.3) [AT2G26010.1]
A_84_P196694	AT5G44430	-0.319047	-2.68097		tair|PDF1.2c (plant defensin 1.2c) [AT5G44430.1]
A_84_P310613	AT2G26020	-0.271495	-2.63951		tair|PDF1.2b (plant defensin 1.2b) [AT2G26020.1]
A_84_P14808	AT4G30140	-1.09207	-2.62895		tair|GDSL-motif lipase/hydrolase family protein [AT4G30140.1]
A_84_P145159	AT5G50360	-0.90821	-2.62305		tair|similar to unknown protein [Arabidopsis thaliana] (TAIR:AT5G63350.1); similar to unnamed protein product [Vitis vinifera] (GB:CAO68256.1) [AT5G50360.1]
A_84_P137009	AT5G44420	0.0254998	-2.60866		tair|PDF1.2 (Low-molecular-weight cysteine-rich 77) [AT5G44420.1]
A_84_P16865	AT5G44310	-1.60058	-2.58738		tair|late embryogenesis abundant domain-containing protein / LEA domain-containing protein [AT5G44310.1]
A_84_P21264	AT3G48360	-4.47574	-2.57174	-	tair|BT2 (BTB AND TAZ DOMAIN PROTEIN 2); protein binding / transcription factor/ transcription regulator [AT3G48360.1]
A_84_P819307	AT2G43590	-1.74668	-2.53021		tair|chitinase, putative [AT2G43590.1]
A_84_P862930	AT4G27160	-1.54518	-2.52618		tc|2SS3_ARATH (P15459) 2S seed storage protein 3 precursor (2S albumin storage protein) (NWMU2-2S albumin 3) [Contains: 2S seed storage protein 3 small subunit; 2S seed storage protein 3 large subunit], partial (66%) [TC314120]
A_84_P284470	AT5G05250	-1.94242	-2.47147		tair|similar to unknown protein [Arabidopsis thaliana] (TAIR:AT3G56360.1); similar to unnamed protein product [Vitis vinifera] (GB:CAO41488.1) [AT5G05250.1]
A_84_P17120	AT1G05510	-2.20926	-2.44187		tair|similar to unknown protein [Arabidopsis thaliana] (TAIR:AT2G31985.1); similar to unnamed protein product [Vitis vinifera] (GB:CAO45247.1); contains InterPro domain Protein of unknown function DUF1264 (InterPro:IPR010686) [AT1G05510.1]
A_84_P811360	AT3G21720	-1.42833	-2.341		tair|isocitrate lyase, putative [AT3G21720.1]
A_84_P20323	AT3G49620	-1.75802	-2.31086		tair|DIN11 (DARK INDUCIBLE 11); oxidoreductase [AT3G49620.1]
A_84_P769609	AT5G53048	-0.208	-2.27224	+	tair|other RNA [AT5G53048.1]
A_84_P11966	AT4G28520	-0.493036	-2.23567	+	tair|CRU3 (CRUCIFERIN 3); nutrient reservoir [AT4G28520.1]
A_84_P192434	AT4G36850	-2.14408	-2.23294		tair|PQ-loop repeat family protein / transmembrane family protein [AT4G36850.1]
A_84_P310253	AT5G45690	-1.95614	-2.22639		tair|similar to unknown protein [Arabidopsis thaliana] (TAIR:AT4G18920.1); similar to unnamed protein product [Vitis vinifera] (GB:CAO47983.1); contains InterPro domain Protein of unknown function DUF1264 (InterPro:IPR010686) [AT5G45690.1]
A_84_P16733	AT1G48130	-1.76104	-2.2069		tair|ATPER1 (Arabidopsis thaliana 1-cysteine peroxiredoxin 1); antioxidant [AT1G48130.1]
A_84_P187174	AT3G17520	-2.51504	-2.1338		tair|late embryogenesis abundant domain-containing protein / LEA domain-containing protein [AT3G17520.1]
A_84_P14711	AT3G51810	-1.81076	-2.10141		tair|ATEM1 (Early methionine labelled) [AT3G51810.1]
A_84_P75404	AT5G55150	0.0350003	-2.09742	+	tair|F-box family protein [AT5G55150.1]
A_84_P19392	AT3G53040	-1.45438	-2.00052		tair|late embryogenesis abundant protein, putative / LEA protein, putative [AT3G53040.1]
A_84_P11774	AT3G21370	-0.846999	-1.99611		tair|glycosyl hydrolase family 1 protein [AT3G21370.1]
A_84_P16982	AT1G55010	-1.31676	-1.90498		tair|PDF1.5 (plant defensin 1.5) [AT1G55010.1]
A_84_P287700	AT5G38940	-1.42263	-1.89505		tair|manganese ion binding / metal ion binding / nutrient reservoir [AT5G38940.1]
A_84_P22341	AT4G22520	-1.56854	-1.88656		tair|protease inhibitor/seed storage/lipid transfer protein (LTP) family protein [AT4G22520.1]
A_84_P18377	AT3G24420	-1.90049	-1.84564		tair|hydrolase, alpha/beta fold family protein [AT3G24420.1]
A_84_P792228	AT3G22490	-0.956625	-1.83814		tair|late embryogenesis abundant protein, putative / LEA protein, putative [AT3G22490.1]
A_84_P828837	AT1G07645	-0.953354	-1.83483		tair|lactoylglutathione lyase family protein / glyoxalase I family protein [AT1G07645.1]
A_84_P23185	AT3G54940	-1.5316	-1.81691		tair|cysteine proteinase, putative [AT3G54940.2]
A_84_P789577	AT2G05580	-1.30995	-1.81119		tair|pseudogene, glycine-rich protein [AT2G05580.1]
A_84_P858224	AT4G25140	-1.5113	-1.77665		tair|OLEO1 (OLEOSIN1) [AT4G25140.1]
A_84_P573423	AT4G36600	-1.29373	-1.7709		tair|late embryogenesis abundant domain-containing protein / LEA domain-containing protein [AT4G36600.1]
A_84_P11053	AT4G35810	-1.49724	-1.7619		tc|NM_119747 oxidoreductase, acting on paired donors, with incorporation or reduction of molecular oxygen, 2-oxoglutarate as one donor, and incorporation of one atom each of oxygen into both donors {Arabidopsis thaliana} (exp=-1; wgp=0; cg=0), partial (92
A_84_P13976	AT5G19120	-2.02285	-1.69923		tair|aspartic-type endopeptidase/ pepsin A [AT5G19120.1]
A_84_P216298	AT5G38930	-1.23126	-1.69867		tair|germin-like protein, putative [AT5G38930.1]
A_84_P787853	AT3G49580	0.0439226	-1.64961	+	tair|similar to unknown protein [Arabidopsis thaliana] (TAIR:AT3G49570.1); similar to unknown protein [Brassica rapa subsp. pekinensis] (GB:AAQ92331.1) [AT3G49580.1]
A_84_P16578	AT3G58450	-1.02344	-1.63742		tair|universal stress protein (USP) family protein [AT3G58450.1]
A_84_P109472	AT2G47770	-2.49786	-1.62005		tair|benzodiazepine receptor-related [AT2G47770.1]
A_84_P15250	AT1G66760	-1.15307	-1.61487		tair|MATE efflux family protein [AT1G66760.2]
A_84_P765048	AT4G33467	-0.980407	-1.58882		tair|unknown protein [AT4G33467.1]
A_84_P71314	AT1G54860	-1.26307	-1.58654		tair|similar to unknown protein [Arabidopsis thaliana] (TAIR:AT5G19250.1); similar to GPI-anchored protein-like protein II [Cucumis melo] (GB:ABR67421.1) [AT1G54860.1]
A_84_P17288	AT2G28490	-0.965235	-1.58257		tair|cupin family protein [AT2G28490.1]
A_84_P591780	AT2G26695	-1.00955	-1.57885	+	tair|binding [AT2G26695.1]
A_84_P18269	AT2G21490	-0.792221	-1.55747		tair|LEA (DEHYDRIN LEA) [AT2G21490.1]
A_84_P11845	AT3G56350	-1.02192	-1.502		tair|superoxide dismutase (Mn), putative / manganese superoxide dismutase, putative [AT3G56350.1]
A_84_P12209	AT5G62490	-0.852863	-1.48045		tair|ATHVA22B (Arabidopsis thaliana HVA22 homologue B) [AT5G62490.1]
A_84_P18797	AT5G55240	-1.12819	-1.46938		tair|caleosin-related family protein / embryo-specific protein, putative [AT5G55240.1]
A_84_P159845	AT3G28290	-1.48318	-1.46012		tair|AT14A [AT3G28290.1]
A_84_P194044	AT5G07330	-0.883696	-1.4476		tair|similar to unknown protein [Arabidopsis thaliana] (TAIR:AT1G63060.1); similar to unknown [Xerophyta humilis] (GB:AAT45004.1) [AT5G07330.1]
A_84_P17175	AT1G32560	-0.917179	-1.4474		tair|late embryogenesis abundant group 1 domain-containing protein / LEA group 1 domain-containing protein [AT1G32560.1]
A_84_P757222	AT2G16367	-0.854424	-1.43038		tair|Encodes a defensin-like (DEFL) family protein. [AT2G16367.1]
A_84_P813534	AT5G40420	-1.17579	-1.42838		tair|OLEO2 (OLEOSIN 2) [AT5G40420.1]
A_84_P21050	AT2G41280	-0.473902	-1.38807		tair|M10 [AT2G41280.1]
A_84_P141659	AT4G01360	0.0487302	-1.38337		tair|similar to BPS1 (BYPASS 1) [Arabidopsis thaliana] (TAIR:AT1G01550.2); similar to BPS1 (BYPASS 1) [Arabidopsis thaliana] (TAIR:AT1G01550.1); similar to unknown [Populus trichocarpa] (GB:ABK94247.1) [AT4G01360.1]
A_84_P280900	AT3G07350	-1.38142	-1.38288		tair|similar to unknown protein [Arabidopsis thaliana] (TAIR:AT3G25240.1); similar to unnamed protein product [Vitis vinifera] (GB:CAO38687.1); contains InterPro domain Protein of unknown function DUF506, plant (InterPro:IPR006502) [AT3G07350.1]
A_84_P18221	AT2G36640	-0.587813	-1.37392	+	tair|ATECP63 (EMBRYONIC CELL PROTEIN 63) [AT2G36640.1]
A_84_P233899	AT5G66780	-0.865198	-1.36527		tair|similar to unknown [Ammopiptanthus mongolicus] (GB:AAW33981.1) [AT5G66780.1]
A_84_P181994	AT3G02040	-0.28194	-1.36387	+	tair|SRG3 (SENESCENCE-RELATED GENE 3); glycerophosphodiester phosphodiesterase [AT3G02040.1]
A_84_P172281	AT5G48850	-0.936975	-1.35266		tair|male sterility MS5 family protein [AT5G48850.1]
A_84_P295824	AT3G56970	-2.77706	-1.34776		tair|BHLH038/ORG2 (OBP3-RESPONSIVE GENE 2); DNA binding / transcription factor [AT3G56970.1]
A_84_P20598	AT5G22470	-0.832783	-1.34522		tair|NAD+ ADP-ribosyltransferase [AT5G22470.1]
A_84_P14936	AT5G26220	-0.959973	-1.34039		tair|ChaC-like family protein [AT5G26220.1]
A_84_P537220	AT5G57510	0.241812	-1.3391	+	tair|unknown protein [AT5G57510.1]
A_84_P20449	AT4G22490	-0.153692	-1.3099		tair|protease inhibitor/seed storage/lipid transfer protein (LTP) family protein [AT4G22490.1]
A_84_P12378	AT1G47540	-1.00064	-1.2944		tair|trypsin inhibitor, putative [AT1G47540.1]
A_84_P13113	AT5G52050	-1.29681	-1.28304		tair|MATE efflux protein-related [AT5G52050.1]
A_84_P12765	AT3G50980	-0.598659	-1.27906		tair|XERO1 (DEHYDRIN XERO 1) [AT3G50980.1]
A_84_P10042	AT4G21020	-0.957752	-1.27205		tair|late embryogenesis abundant domain-containing protein / LEA domain-containing protein [AT4G21020.1]
A_84_P13535	AT2G38240	0.445859	-1.25893		tair|oxidoreductase, 2OG-Fe(II) oxygenase family protein [AT2G38240.1]
A_84_P228049	AT5G63160	-1.33198	-1.25727		tair|BT1 (BTB and TAZ domain protein 1); protein binding / transcription regulator [AT5G63160.1]
A_84_P785892	AT1G49500	-2.4795	-1.2494	-	tair|similar to unknown protein [Arabidopsis thaliana] (TAIR:AT3G19030.1) [AT1G49500.1]
A_84_P789523	AT5G03545	-1.13254	-1.24256		tair|unknown protein [AT5G03545.1]
A_84_P552606	AT2G23240	-0.859133	-1.24105		tair|plant EC metallothionein-like family 15 protein [AT2G23240.2]
A_84_P12626	AT3G05260	-1.10932	-1.23698		tair|short-chain dehydrogenase/reductase (SDR) family protein [AT3G05260.1]
A_84_P12020	AT4G16160	-0.768884	-1.22491		tair|ATOEP16-2/ATOEP16-S; P-P-bond-hydrolysis-driven protein transmembrane transporter [AT4G16160.1]
A_84_P855617	AT5G20630	-1.2514	-1.21764		tair|GLP3 (GERMIN-LIKE PROTEIN 3); manganese ion binding / metal ion binding / nutrient reservoir [AT5G20630.1]
A_84_P563065	AT1G30250	-1.41442	-1.21132		tair|unknown protein [AT1G30250.1]
A_84_P177214	AT5G19600	-1.97268	-1.20137	-	tair|SULTR3;5; sulfate transmembrane transporter [AT5G19600.1]
A_84_P818265	AT4G32480	-0.896265	-1.18825		tair|similar to unknown protein [Arabidopsis thaliana] (TAIR:AT2G20670.1); similar to unnamed protein product [Vitis vinifera] (GB:CAO69754.1); contains InterPro domain Protein of unknown function DUF506, plant (InterPro:IPR006502) [AT4G32480.1]
A_84_P22334	AT4G20820	-0.712356	-1.185		tair|FAD-binding domain-containing protein [AT4G20820.1]
A_84_P21458	AT4G37610	-1.58021	-1.17746		tair|BT5 (BTB and TAZ domain protein 5); protein binding / transcription regulator [AT4G37610.1]
A_84_P767563	AT5G38320	-0.634732	-1.17247	+	tair|similar to unknown protein [Arabidopsis thaliana] (TAIR:AT1G67050.1); similar to At1g67050-like protein [Arabidopsis lyrata subsp. petraea] (GB:ABY59212.1); similar to At1g67050-like protein [Arabidopsis lyrata subsp. petraea] (GB:ABY59213.1) [AT5G38
A_84_P13249	AT1G03880	-0.398435	-1.1688		tair|CRU2 (CRUCIFERIN 2); nutrient reservoir [AT1G03880.1]
A_84_P18193	AT2G35300	-0.705101	-1.15174		tair|late embryogenesis abundant group 1 domain-containing protein / LEA group 1 domain-containing protein [AT2G35300.1]
A_84_P786477	AT5G05220	-0.942499	-1.13548		tair|similar to hypothetical protein [Vitis vinifera] (GB:CAN82940.1) [AT5G05220.1]
A_84_P15271	AT1G73190	-1.05267	-1.13102		tair|ALPHA-TIP/TIP3;1 (ALPHA-TONOPLAST INTRINSIC PROTEIN); water channel [AT1G73190.1]
A_84_P310643	AT4G27170	-0.861121	-1.12716		tair|2S seed storage protein 4 / 2S albumin storage protein / NWMU2-2S albumin 4 [AT4G27170.1]
A_84_P20758	AT1G27990	-0.510028	-1.12358		tair|similar to unknown protein [Arabidopsis thaliana] (TAIR:AT5G52420.1); similar to unnamed protein product [Vitis vinifera] (GB:CAO41629.1) [AT1G27990.1]
A_84_P17706	AT5G01870	-1.08131	-1.12247		tair|lipid transfer protein, putative [AT5G01870.1]
A_84_P22643	AT5G20150	-0.163209	-1.12245	+	tair|SPX (SYG1/Pho81/XPR1) domain-containing protein [AT5G20150.1]
A_84_P13057	AT5G36910	-0.697277	-1.11878		tair|THI2.2 (THIONIN 2.2); toxin receptor binding [AT5G36910.1]
A_84_P127561	AT4G15680	-2.34952	-1.11827	-	tair|glutaredoxin family protein [AT4G15680.1]
A_84_P10863	AT3G48520	0.137056	-1.10494		tair|CYP94B3 (cytochrome P450, family 94, subfamily B, polypeptide 3); oxygen binding [AT3G48520.1]
A_84_P277000	AT5G53450	-1.37937	-1.10122		tair|ORG1 (OBP3-RESPONSIVE GENE 1); kinase [AT5G53450.1]
A_84_P15225	AT1G08170	-0.632882	-1.09542	+	tair|histone H2B family protein [AT1G08170.1]
A_84_P736161	AT3G00670	0.146968	-1.08939		Unknown
A_84_P795552	AT5G00650	-1.93158	-1.08546	-	ug|Arabidopsis thaliana mRNA for hypothetical protein, complete cds, clone: RAFL07-82-E12 [AK226778]
A_84_P560054	AT4G29905	-1.6289	-1.08399	-	tair|similar to unknown protein [Arabidopsis thaliana] (TAIR:AT5G57123.1); similar to hypothetical protein MtrDRAFT_AC148819g4v2 [Medicago truncatula] (GB:ABD28467.1); contains domain Glucocorticoid receptor-like (DNA-binding domain) (SSF57716) [AT4G29905
A_84_P16086	AT1G52100	-0.993014	-1.08373		tair|jacalin lectin family protein [AT1G52100.1]
A_84_P785527	AT4G04830	-0.445764	-1.08235	+	tair|methionine sulfoxide reductase domain-containing protein / SeIR domain-containing protein [AT4G04830.1]
A_84_P849875	AT4G34710	-0.627624	-1.06418		tair|ADC2 (ARGININE DECARBOXYLASE 2) [AT4G34710.1]
A_84_P20714	AT5G61440	-1.2632	-1.05465		tair|thioredoxin family protein [AT5G61440.1]
A_84_P20194	AT3G01570	-0.825306	-1.05052		tair|glycine-rich protein / oleosin [AT3G01570.1]
A_84_P18265	AT2G18480	-0.657851	-1.04304		tair|mannitol transporter, putative [AT2G18480.1]
A_84_P704286	AT4G01037	-0.746501	-1.04199		tair|similar to EMB1692 (EMBRYO DEFECTIVE 1692) [Arabidopsis thaliana] (TAIR:AT5G62990.1); similar to hypothetical protein [Vitis vinifera] (GB:CAN82500.1); contains InterPro domain Protein of unknown function DUF860, plant (InterPro:IPR008578) [AT4G01037
A_84_P19925	AT1G03020	-1.85168	-1.03309	-	tair|glutaredoxin family protein [AT1G03020.1]
A_84_P23858	AT2G04030	-1.06075	-1.03295		tair|CR88 (EMBRYO DEFECTIVE 1956); ATP binding [AT2G04030.1]
A_84_P854289	AT2G05380	-0.773834	-1.03281		tair|GRP3S (GLYCINE-RICH PROTEIN 3 SHORT ISOFORM) [AT2G05380.2]
A_84_P19548	AT4G32510	-0.337543	-1.02891	+	tair|anion exchanger [AT4G32510.1]
A_84_P173441	AT3G61920	-1.48753	-1.02436		tair|similar to unnamed protein product [Vitis vinifera] (GB:CAO24317.1) [AT3G61920.1]
A_84_P805075	AT3G56360	-0.453363	-1.02072		tair|similar to unknown protein [Arabidopsis thaliana] (TAIR:AT5G05250.1); similar to unnamed protein product [Vitis vinifera] (GB:CAO41488.1) [AT3G56360.1]
A_84_P13448	AT2G25890	-0.35953	-1.01437	+	tair|glycine-rich protein / oleosin [AT2G25890.1]
A_84_P17209	AT1G31690	-0.530486	-1.01		tair|copper ion binding [AT1G31690.1]
A_84_P14948	AT5G37260	-1.06204	-1.00688		tair|CIR1/RVE2 (CIRCADIAN 1); DNA binding / transcription factor [AT5G37260.1]
A_84_P23406	AT5G08610	-0.943764	-1.00273		tair|DEAD box RNA helicase (RH26) [AT5G08610.1]
A_84_P788757	AT1G12030	-1.02962	-0.939115		tair|similar to unknown protein [Arabidopsis thaliana] (TAIR:AT1G62420.1); similar to Protein of unknown function DUF506, plant [Medicago truncatula] (GB:ABN05810.1); contains InterPro domain Protein of unknown function DUF506, plant (InterPro:IPR006502)
Symbols (+ and -) show statistical significance of the interaction effect (adjusted p-value ≤ 0.001). +, fold change that is significantly larger in AOpro(wt)-AO plants than in AOpro(mut)-AO plants; -, fold change that is significantly smaller in AOpro(wt)-AO plants than in AOpro(mut)-AO plants.
