# Supplementary material for: Arabidopsis nitrate-induced aspartate oxidase gene expression is necessary to maintain metabolic balance under nitrogen nutrient fluctuation
Source: Commun Biol. 2022 May 9;5:432. doi: 10.1038/s42003-022-03399-5 (PMC9085827; doi:10.1038/s42003-022-03399-5)
Supplement: Supplementary file 11 — Supplementary Data 9 [file 42003_2022_3399_MOESM11_ESM.xlsx]

## Sheet: Sheet1
Supplementary Data 9 Genes activated by KNO3 supply post-N starvation in AOpro(wt)-AO plants
Probe name	AGI code	Log2 fold change in AOpro(wt)-AO plants	Log2 fold change in AOpro(mut)-AO plants	Interaction effect genotype x treatment	Description
A_84_P20470	AT1G21910	3.76707	2.94993		tair|AP2 domain-containing transcription factor family protein [AT1G21910.1]
A_84_P20998	AT1G35140	3.68347	3.10005		tair|PHI-1 (PHOSPHATE-INDUCED 1) [AT1G35140.1]
A_84_P761404	AT3G21460	3.50841	0.368082	+	tair|electron carrier/ protein disulfide oxidoreductase [AT3G21460.1]
A_84_P17859	AT5G57560	3.20884	1.84869		tair|TCH4 (TOUCH 4); hydrolase, acting on glycosyl bonds / xyloglucan:xyloglucosyl transferase [AT5G57560.1]
A_84_P243495	AT4G15660	3.15844	0.924418	+	tair|glutaredoxin family protein [AT4G15660.1]
A_84_P178304	AT4G15690	3.02125	0.899761	+	tair|glutaredoxin family protein [AT4G15690.1]
A_84_P278800	AT4G15700	2.9701	0.942119	+	tair|glutaredoxin family protein [AT4G15700.1]
A_84_P21264	AT3G48360	2.94983	0.548136	+	tair|BT2 (BTB AND TAZ DOMAIN PROTEIN 2); protein binding / transcription factor/ transcription regulator [AT3G48360.1]
A_84_P512655	AT1G77640	2.92029	2.41026		tair|AP2 domain-containing transcription factor, putative [AT1G77640.1]
A_84_P18029	AT1G10550	2.74832	1.90188		tair|XTH33 (xyloglucan:xyloglucosyl transferase 33); hydrolase, acting on glycosyl bonds [AT1G10550.1]
A_84_P18829	AT5G62920	2.67745	1.14036	+	tair|ARR6 (RESPONSE REGULATOR 6); transcription regulator/ two-component response regulator [AT5G62920.1]
A_84_P10518	AT1G50040	2.61729	1.52779		tair|similar to unknown protein [Arabidopsis thaliana] (TAIR:AT3G19680.1); similar to unnamed protein product [Vitis vinifera] (GB:CAO61535.1); contains InterPro domain Protein of unknown function DUF1005 (InterPro:IPR010410) [AT1G50040.1]
A_84_P811894	AT4G08950	2.61326	1.59849		tair|phosphate-responsive protein, putative (EXO) [AT4G08950.1]
A_84_P11798	AT3G45970	2.55596	1.10849	+	tair|ATEXLA1 (ARABIDOPSIS THALIANA EXPANSIN-LIKE A1) [AT3G45970.1]
A_84_P13987	AT5G25190	2.51738	1.81718		tair|ethylene-responsive element-binding protein, putative [AT5G25190.1]
A_84_P613104	AT2G23130	2.49028	0.973086	+	tair|AGP17 (ARABINOGALACTAN PROTEIN 17) [AT2G23130.2]
A_84_P564098	AT2G14247	2.43863	0.441539		tair|Expressed protein [AT2G14247.1]
A_84_P23218	AT3G62930	2.43062	0.561666	+	tair|glutaredoxin family protein [AT3G62930.1]
A_84_P785892	AT1G49500	2.36982	0.7953	+	tair|similar to unknown protein [Arabidopsis thaliana] (TAIR:AT3G19030.1) [AT1G49500.1]
A_84_P18219	AT1G04770	2.32508	0.926777		tair|male sterility MS5 family protein [AT1G04770.1]
A_84_P172281	AT5G48850	2.29865	0.970041	+	tair|male sterility MS5 family protein [AT5G48850.1]
A_84_P828978	AT3G45960	2.28219	1.1327		tair|ATEXLA3 (ARABIDOPSIS THALIANA EXPANSIN-LIKE A3) [AT3G45960.2]
A_84_P18566	AT4G24570	2.24268	1.60152		tair|mitochondrial substrate carrier family protein [AT4G24570.1]
A_84_P53340	AT4G15670	2.23751	1.05217	+	tair|glutaredoxin family protein [AT4G15670.1]
A_84_P758588	AT2G30766	2.13032	1.14888		tair|unknown protein [AT2G30766.1]
A_84_P307510	AT4G08040	2.09547	1.0632		tair|ACS11 (1-Amino-cyclopropane-1-carboxylate synthase 11); 1-aminocyclopropane-1-carboxylate synthase [AT4G08040.1]
A_84_P13976	AT5G19120	2.08215	0.724108	+	tair|aspartic-type endopeptidase/ pepsin A [AT5G19120.1]
A_84_P22334	AT4G20820	2.07543	0.564053	+	tair|FAD-binding domain-containing protein [AT4G20820.1]
A_84_P131376	AT5G19190	2.05964	1.0076	+	tair|similar to unknown protein [Arabidopsis thaliana] (TAIR:AT3G06070.1); similar to unnamed protein product [Vitis vinifera] (GB:CAO71112.1) [AT5G19190.1]
A_84_P127561	AT4G15680	2.00176	0.876804	+	tair|glutaredoxin family protein [AT4G15680.1]
A_84_P761311	AT3G13403	1.99776	0.358369	+	tair|Encodes a defensin-like (DEFL) family protein. [AT3G13403.1]
A_84_P133775	AT4G16563	1.9632	0.948931		tair|aspartyl protease family protein [AT4G16563.1]
A_84_P528334	AT5G50915	1.95402	1.05981	+	tair|basic helix-loop-helix (bHLH) family protein [AT5G50915.1]
A_84_P14348	AT1G13700	1.90891	0.663218	+	tair|glucosamine/galactosamine-6-phosphate isomerase family protein [AT1G13700.1]
A_84_P560054	AT4G29905	1.86103	1.2819	+	tair|similar to unknown protein [Arabidopsis thaliana] (TAIR:AT5G57123.1); similar to hypothetical protein MtrDRAFT_AC148819g4v2 [Medicago truncatula] (GB:ABD28467.1); contains domain Glucocorticoid receptor-like (DNA-binding domain) (SSF57716) [AT4G29905
A_84_P57010	AT4G37540	1.82299	0.290389	+	tair|LBD39 (LOB DOMAIN-CONTAINING PROTEIN 39) [AT4G37540.1]
A_84_P543604	AT1G47400	1.81751	0.884253		tair|similar to unknown protein [Arabidopsis thaliana] (TAIR:AT1G47395.1) [AT1G47400.1]
A_84_P132645	AT2G20670	1.81456	1.09815		tair|similar to unknown protein [Arabidopsis thaliana] (TAIR:AT4G32480.1); similar to unnamed protein product [Vitis vinifera] (GB:CAO69754.1); contains InterPro domain Protein of unknown function DUF506, plant (InterPro:IPR006502) [AT2G20670.1]
A_84_P108832	AT3G06070	1.80323	0.463614	+	tair|similar to unknown protein [Arabidopsis thaliana] (TAIR:AT5G19190.1); similar to unnamed protein product [Vitis vinifera] (GB:CAO71112.1) [AT3G06070.1]
A_84_P117852	AT1G02380	1.78966	1.24894		tair|similar to unknown protein [Arabidopsis thaliana] (TAIR:AT4G01960.1); similar to hypothetical protein MtrDRAFT_AC173289g6v1 [Medicago truncatula] (GB:ABN09095.1) [AT1G02380.1]
A_84_P11587	AT2G39800	1.7854	1.367		tair|P5CS1 (DELTA1-PYRROLINE-5-CARBOXYLATE SYNTHASE 1) [AT2G39800.1]
A_84_P14878	AT5G04950	1.75796	0.349679	+	tair|nicotianamine synthase, putative [AT5G04950.1]
A_84_P78199	AT5G25240	1.75712	1.48762		tair|similar to NHL repeat-containing protein [Arabidopsis thaliana] (TAIR:AT5G14890.1); similar to unnamed protein product [Vitis vinifera] (GB:CAO67727.1) [AT5G25240.1]
A_84_P10193	AT5G18600	1.75162	0.429161	+	tair|glutaredoxin family protein [AT5G18600.1]
A_84_P192434	AT4G36850	1.74952	0.0145578	+	tair|PQ-loop repeat family protein / transmembrane family protein [AT4G36850.1]
A_84_P549811	AT1G47395	1.74414	0.712705		tair|unknown protein [AT1G47395.1]
A_84_P766550	AT5G25130	1.7425	1.13286	+	tair|CYP71B12 (cytochrome P450, family 71, subfamily B, polypeptide 12); oxygen binding [AT5G25130.1]
A_84_P824075	AT4G12510	1.73812	0.428801		tair|protease inhibitor/seed storage/lipid transfer protein (LTP) family protein [AT4G12510.1]
A_84_P19925	AT1G03020	1.72822	0.870132	+	tair|glutaredoxin family protein [AT1G03020.1]
A_84_P531612	AT4G04745	1.72782	0.38043	+	tair|similar to unknown protein [Arabidopsis thaliana] (TAIR:AT4G21902.1); similar to hypothetical protein [Vitis vinifera] (GB:CAN76789.1) [AT4G04745.1]
A_84_P532062	AT1G33340	1.71112	0.484722	+	tair|epsin N-terminal homology (ENTH) domain-containing protein / clathrin assembly protein-related [AT1G33340.1]
A_84_P10862	AT3G48100	1.66478	0.923215	+	tair|ARR5 (ARABIDOPSIS RESPONSE REGULATOR 5); transcription regulator/ two-component response regulator [AT3G48100.1]
A_84_P14936	AT5G26220	1.66352	0.736704	+	tair|ChaC-like family protein [AT5G26220.1]
A_84_P16124	AT1G03300	1.65142	0.577372		tair|agenet domain-containing protein [AT1G03300.1]
A_84_P268090	AT2G01300	1.638	1.0567		tair|similar to unknown protein [Arabidopsis thaliana] (TAIR:AT1G15010.1); similar to unnamed protein product [Vitis vinifera] (GB:CAO42242.1) [AT2G01300.1]
A_84_P280900	AT3G07350	1.63046	0.863286		tair|similar to unknown protein [Arabidopsis thaliana] (TAIR:AT3G25240.1); similar to unnamed protein product [Vitis vinifera] (GB:CAO38687.1); contains InterPro domain Protein of unknown function DUF506, plant (InterPro:IPR006502) [AT3G07350.1]
A_84_P839865	AT5G33355	1.62952	1.36048		tair|Encodes a defensin-like (DEFL) family protein. [AT5G33355.1]
A_84_P10395	AT1G19050	1.62707	0.611298	+	tair|ARR7 (RESPONSE REGULATOR 7); transcription regulator/ two-component response regulator [AT1G19050.1]
A_84_P15827	AT5G05860	1.61177	0.588849	+	tair|UGT76C2 (UDP-glucosyl transferase 76C2); UDP-glycosyltransferase/ transferase, transferring glycosyl groups [AT5G05860.1]
A_84_P19553	AT4G33790	1.60916	0.766496	+	tair|acyl CoA reductase, putative [AT4G33790.1]
A_84_P818265	AT4G32480	1.59859	1.29686		tair|similar to unknown protein [Arabidopsis thaliana] (TAIR:AT2G20670.1); similar to unnamed protein product [Vitis vinifera] (GB:CAO69754.1); contains InterPro domain Protein of unknown function DUF506, plant (InterPro:IPR006502) [AT4G32480.1]
A_84_P14962	AT5G40890	1.58997	0.661834	+	tair|ATCLC-A (CHLORIDE CHANNEL A); anion channel/ voltage-gated chloride channel [AT5G40890.1]
A_84_P10925	AT3G62950	1.5877	0.145937	+	tair|glutaredoxin family protein [AT3G62950.1]
A_84_P248365	AT4G37240	1.53022	0.726483	+	tair|similar to unknown protein [Arabidopsis thaliana] (TAIR:AT2G23690.1); similar to unnamed protein product [Vitis vinifera] (GB:CAO45438.1); similar to hypothetical protein [Vitis vinifera] (GB:CAN61825.1) [AT4G37240.1]
A_84_P721943	AT1G10460	1.5287	0.503238	+	tc|GL11_ARATH (P92998) Germin-like protein subfamily 1 member 1 precursor, complete [TC298929]
A_84_P11470	AT1G66400	1.52459	1.33842		tair|calmodulin-related protein, putative [AT1G66400.1]
A_84_P78019	AT1G72430	1.50505	0.913673		tair|auxin-responsive protein-related [AT1G72430.1]
A_84_P19344	AT3G14820	1.50147	0.707057		tair|carboxylesterase/ lipase [AT3G14820.1]
A_84_P750656	AT1G53160	1.49569	0.77282	+	tair|SPL4 (SQUAMOSA PROMOTER BINDING PROTEIN-LIKE 4); DNA binding [AT1G53160.2]
A_84_P17332	AT2G01850	1.49117	1.08116		tair|EXGT-A3 (endo-xyloglucan transferase A3); hydrolase, acting on glycosyl bonds / xyloglucan:xyloglucosyl transferase [AT2G01850.1]
A_84_P560990	AT5G08150	1.48079	0.586525		tair|unknown protein [AT5G08150.1]
A_84_P23217	AT3G62720	1.47887	0.66947		tair|ATXT1; UDP-xylosyltransferase/ transferase/ transferase, transferring glycosyl groups [AT3G62720.1]
A_84_P20325	AT3G50060	1.46834	1.25797		tair|MYB77; DNA binding / transcription factor [AT3G50060.1]
A_84_P15758	AT4G31000	1.45996	0.602971		tair|calmodulin-binding protein [AT4G31000.1]
A_84_P761076	AT3G55646	1.45795	-0.567607	+	tair|similar to unknown protein [Arabidopsis thaliana] (TAIR:AT2G39855.2) [AT3G55646.1]
A_84_P20381	AT3G63110	1.44724	0.137788	+	tair|ATIPT3 (Arabidopsis thaliana isopentenyltransferase 3); transferase, transferring alkyl or aryl (other than methyl) groups [AT3G63110.1]
A_84_P212828	AT4G30280	1.44606	1.34577		tair|ATXTH18/XTH18 (XYLOGLUCAN ENDOTRANSGLUCOSYLASE/HYDROLASE 18); hydrolase, acting on glycosyl bonds [AT4G30280.1]
A_84_P229609	AT4G01950	1.43981	1.06794		tair|ATGPAT3/GPAT3 (GLYCEROL-3-PHOSPHATE ACYLTRANSFERASE 3); acyltransferase [AT4G01950.1]
A_84_P18198	AT2G16660	1.43439	0.294604	+	tair|nodulin family protein [AT2G16660.1]
A_84_P597566	AT5G24030	1.42547	0.31826	+	tair|SLAH3 (SLAC1 HOMOLOGUE 3); transporter [AT5G24030.1]
A_84_P13690	AT3G46370	1.41753	0.522423	+	tair|leucine-rich repeat protein kinase, putative [AT3G46370.1]
A_84_P311633	AT5G11070	1.41718	0.486824	+	tair|similar to unknown protein [Arabidopsis thaliana] (TAIR:AT5G35090.1) [AT5G11070.1]
A_84_P12493	AT2G30540	1.40843	0.721381	+	tair|glutaredoxin family protein [AT2G30540.1]
A_84_P228889	AT3G49940	1.40085	0.16288	+	tair|LBD38 (LOB DOMAIN-CONTAINING PROTEIN 38) [AT3G49940.1]
A_84_P23661	AT1G61100	1.39617	0.683655		tair|disease resistance protein (TIR class), putative [AT1G61100.1]
A_84_P15250	AT1G66760	1.39479	1.10056		tair|MATE efflux family protein [AT1G66760.2]
A_84_P133465	AT2G40400	1.39174	0.556633	+	tair|similar to unknown protein [Arabidopsis thaliana] (TAIR:AT3G56140.1); similar to hypothetical protein [Vitis vinifera] (GB:CAN64033.1); similar to unnamed protein product [Vitis vinifera] (GB:CAO41449.1); similar to hypothetical protein OsI_004191 [O
A_84_P18118	AT1G56430	1.38452	0.4715		tair|nicotianamine synthase, putative [AT1G56430.1]
A_84_P801093	AT5G37770	1.3786	0.812038		tair|TCH2 (TOUCH 2); calcium ion binding [AT5G37770.1]
A_84_P54170	AT3G57450	1.35749	0.652044		tair|similar to unnamed protein product [Vitis vinifera] (GB:CAO40798.1) [AT3G57450.1]
A_84_P255030	AT4G13340	1.35114	0.46811		tair|leucine-rich repeat family protein / extensin family protein [AT4G13340.1]
A_84_P56760	AT3G19680	1.34939	1.06336		tair|similar to unknown protein [Arabidopsis thaliana] (TAIR:AT1G50040.1); similar to unnamed protein product [Vitis vinifera] (GB:CAO61535.1); contains InterPro domain Protein of unknown function DUF1005 (InterPro:IPR010410) [AT3G19680.1]
A_84_P805135	AT3G15450	1.34406	0.655223		tair|similar to unknown protein [Arabidopsis thaliana] (TAIR:AT4G27450.1); similar to unknown [Populus trichocarpa] (GB:ABK93866.1); contains domain N-terminal nucleophile aminohydrolases (Ntn hydrolases) (SSF56235); contains domain no description (G3DSA:
A_84_P79415	AT2G18300	1.34338	0.716927		tair|basic helix-loop-helix (bHLH) family protein [AT2G18300.1]
A_84_P21632	AT5G54380	1.34161	0.665376		tair|THE1 (THESEUS1); kinase/ protein kinase [AT5G54380.1]
A_84_P833267	AT4G02850	1.32206	0.560235		tair|phenazine biosynthesis PhzC/PhzF family protein [AT4G02850.1]
A_84_P13379	AT1G52830	1.31779	0.396066	+	tair|IAA6 (indoleacetic acid-induced protein 6); transcription factor [AT1G52830.1]
A_84_P229909	AT5G67420	1.31207	0.357414	+	tair|LBD37 (LOB DOMAIN-CONTAINING PROTEIN 37) [AT5G67420.1]
A_84_P12143	AT5G45340	1.30904	1.20547		tair|CYP707A3 (cytochrome P450, family 707, subfamily A, polypeptide 3); oxygen binding [AT5G45340.1]
A_84_P715787	AT1G32928	1.30889	0.721807	+	tair|similar to unknown protein [Arabidopsis thaliana] (TAIR:AT1G32920.1) [AT1G32928.1]
A_84_P155805	AT5G15350	1.30436	0.485633	+	tair|plastocyanin-like domain-containing protein [AT5G15350.1]
A_84_P21135	AT3G03820	1.29888	0.440859	+	tair|auxin-responsive protein, putative [AT3G03820.1]
A_84_P811403	AT5G20250	1.29664	0.370296	+	Unknown
A_84_P20729	AT5G65010	1.29429	0.318805	+	tair|ASN2 (ASPARAGINE SYNTHETASE 2); asparagine synthase (glutamine-hydrolyzing) [AT5G65010.1]
A_84_P16885	AT5G49360	1.29411	0.685592		tair|BXL1 (BETA-XYLOSIDASE 1); hydrolase, hydrolyzing O-glycosyl compounds [AT5G49360.1]
A_84_P10198	AT5G22920	1.28607	0.211535	+	tair|zinc finger (C3HC4-type RING finger) family protein [AT5G22920.1]
A_84_P598642	AT1G07135	1.28043	0.96633		tair|glycine-rich protein [AT1G07135.1]
A_84_P148418	AT1G07610	1.27357	0.68659		tair|MT1C (metallothionein 1C) [AT1G07610.1]
A_84_P155535	AT5G56100	1.27328	1.09165		tair|glycine-rich protein / oleosin [AT5G56100.1]
A_84_P18763	AT5G45820	1.27143	0.186501	+	tair|CIPK20 (CBL-INTERACTING PROTEIN KINASE 20); kinase [AT5G45820.1]
A_84_P576622	AT2G32200	1.25983	0.43725		tair|similar to unknown protein [Arabidopsis thaliana] (TAIR:AT2G32210.1); similar to unknown [Populus trichocarpa] (GB:ABK92801.1) [AT2G32200.1]
A_84_P17519	AT3G57040	1.25477	0.634344	+	tair|ARR9 (RESPONSE REACTOR 4); transcription regulator [AT3G57040.1]
A_84_P284470	AT5G05250	1.24502	0.617728		tair|similar to unknown protein [Arabidopsis thaliana] (TAIR:AT3G56360.1); similar to unnamed protein product [Vitis vinifera] (GB:CAO41488.1) [AT5G05250.1]
A_84_P824195	AT2G23690	1.245	0.749057		tair|similar to unknown protein [Arabidopsis thaliana] (TAIR:AT4G37240.1); similar to unnamed protein product [Vitis vinifera] (GB:CAO41608.1); similar to unnamed protein product [Vitis vinifera] (GB:CAO45438.1); similar to hypothetical protein [Vitis vin
A_84_P19591	AT1G19450	1.23865	0.497786		tair|integral membrane protein, putative / sugar transporter family protein [AT1G19450.1]
A_84_P291894	AT1G78830	1.23288	0.67998		tair|curculin-like (mannose-binding) lectin family protein [AT1G78830.1]
A_84_P855785	AT5G25460	1.22635	0.873825		tair|similar to unknown protein [Arabidopsis thaliana] (TAIR:AT5G11420.1); similar to unknown [Ricinus communis] (GB:CAB02653.1); contains InterPro domain Protein of unknown function DUF642 (InterPro:IPR006946) [AT5G25460.1]
A_84_P15388	AT2G29300	1.22624	0.776375		tair|tropinone reductase, putative / tropine dehydrogenase, putative [AT2G29300.1]
A_84_P14621	AT3G12520	1.22431	0.626756	+	tair|SULTR4;2 (sulfate transporter 4;2); sulfate transmembrane transporter [AT3G12520.1]
A_84_P16437	AT3G09870	1.20813	1.16535		tair|auxin-responsive family protein [AT3G09870.1]
A_84_P20132	AT2G21210	1.20636	0.401099	+	tair|auxin-responsive protein, putative [AT2G21210.1]
A_84_P78669	AT5G03120	1.19711	0.0584007	+	tair|similar to hypothetical protein [Vitis vinifera] (GB:CAN68657.1) [AT5G03120.1]
A_84_P21341	AT4G02330	1.19161	0.00701267		tair|ATPMEPCRB; pectinesterase [AT4G02330.1]
A_84_P19626	AT5G10250	1.19091	0.695907		tair|phototropic-responsive protein, putative [AT5G10250.1]
A_84_P17994	AT1G23030	1.18826	0.382371		tair|armadillo/beta-catenin repeat family protein / U-box domain-containing protein [AT1G23030.1]
A_84_P255730	AT1G58725	1.18579	0.438767	+	tair|GDSL-motif lipase, putative [AT1G58725.1]
A_84_P22812	AT1G74890	1.18321	0.471229	+	tair|ARR15 (RESPONSE REGULATOR 15); transcription regulator [AT1G74890.1]
A_84_P12570	AT2G28120	1.17991	0.610928		tair|nodulin family protein [AT2G28120.1]
A_84_P858497	AT1G03870	1.17938	0.337752		tc|NM_100267 FLA9 (fasciclin-like arabinogalactan-protein 9) {Arabidopsis thaliana} (exp=-1; wgp=0; cg=0), partial (31%) [TC311632]
A_84_P11768	AT3G19030	1.17683	0.38759		tair|similar to unknown protein [Arabidopsis thaliana] (TAIR:AT1G49500.1) [AT3G19030.1]
A_84_P21523	AT1G18400	1.17662	-0.269801	+	tair|BEE1 (BR ENHANCED EXPRESSION 1); transcription factor [AT1G18400.1]
A_84_P17242	AT2G37180	1.17054	0.56254		tair|RD28 (plasma membrane intrinsic protein 2;3); water channel [AT2G37180.1]
A_84_P809692	AT3G16240	1.16874	0.527645	+	tair|DELTA-TIP (delta tonoplast integral protein); water channel [AT3G16240.1]
A_84_P13004	AT5G09730	1.16282	0.50419	+	tair|BXL3 (BETA-XYLOSIDASE 3); hydrolase, hydrolyzing O-glycosyl compounds [AT5G09730.1]
A_84_P219198	AT2G01530	1.15976	0.810988		tair|MLP329 (MLP-LIKE PROTEIN 329) [AT2G01530.1]
A_84_P819307	AT2G43590	1.15932	1.46855		tair|chitinase, putative [AT2G43590.1]
A_84_P824053	AT5G62430	1.15764	0.873731		tair|CDF1 (CYCLING DOF FACTOR 1); DNA binding / protein binding / transcription factor [AT5G62430.1]
A_84_P12763	AT3G50560	1.15715	0.196581	+	tair|short-chain dehydrogenase/reductase (SDR) family protein [AT3G50560.1]
A_84_P812841	AT3G08030	1.15487	0.721335	+	tair|similar to unknown protein [Arabidopsis thaliana] (TAIR:AT2G41800.1); similar to unnamed protein product [Vitis vinifera] (GB:CAO40802.1); contains InterPro domain Protein of unknown function DUF642 (InterPro:IPR006946) [AT3G08030.2]
A_84_P760632	AT3G59930	1.15276	0.699811		tair|Encodes a defensin-like (DEFL) family protein. [AT3G59930.1]
A_84_P268870	AT2G35710	1.15034	0.545327		tair|glycogenin glucosyltransferase (glycogenin)-related [AT2G35710.1]
A_84_P15371	AT2G23290	1.14882	0.690833		tair|AtMYB70 (myb domain protein 70); DNA binding / transcription factor [AT2G23290.1]
A_84_P784848	AT2G01830	1.14846	0.510279	+	tair|WOL (WOODEN LEG) [AT2G01830.1]
A_84_P830181	AT1G10000	1.14712	0.406875	+	tair|nucleic acid binding / ribonuclease H [AT1G10000.1]
A_84_P20714	AT5G61440	1.14306	0.410145	+	tair|thioredoxin family protein [AT5G61440.1]
A_84_P11230	AT5G54190	1.14276	0.867755		tair|PORA (Protochlorophyllide reductase A); oxidoreductase/ protochlorophyllide reductase [AT5G54190.1]
A_84_P16443	AT3G06770	1.13578	0.573736		tair|glycoside hydrolase family 28 protein / polygalacturonase (pectinase) family protein [AT3G06770.1]
A_84_P164223	AT2G42870	1.13454	0.581447		tair|HLH1/PAR1 (PHY RAPIDLY REGULATED 1); transcription regulator [AT2G42870.1]
A_84_P102986	AT2G27080	1.13454	0.839308		tair|harpin-induced protein-related / HIN1-related / harpin-responsive protein-related [AT2G27080.1]
A_84_P807972	AT1G37130	1.12984	0.263356		tair|NIA2 (NITRATE REDUCTASE 2) [AT1G37130.1]
A_84_P753690	AT1G26762	1.12972	0.513841		tair|similar to unknown protein [Arabidopsis thaliana] (TAIR:AT5G26270.1) [AT1G26762.1]
A_84_P21332	AT3G51870	1.12883	0.683815		tair|mitochondrial substrate carrier family protein [AT3G51870.1]
A_84_P10318	AT5G62470	1.12621	0.491193		tair|MYB96 (myb domain protein 96); DNA binding / transcription factor [AT5G62470.1]
A_84_P17111	AT1G02820	1.12413	0.495503		tair|late embryogenesis abundant 3 family protein / LEA3 family protein [AT1G02820.1]
A_84_P19368	AT3G47340	1.12272	1.50853		tair|ASN1 (DARK INDUCIBLE 6) [AT3G47340.1]
A_84_P11957	AT4G26540	1.12224	0.606299		tair|protein kinase family protein [AT4G26540.1]
A_84_P565021	AT2G26980	1.11927	0.57318	+	tair|CIPK3 (CBL-INTERACTING PROTEIN KINASE 3); kinase [AT2G26980.4]
A_84_P110752	AT3G13520	1.11806	0.373123	+	tair|AGP12 (ARABINOGALACTAN PROTEIN 12) [AT3G13520.1]
A_84_P13727	AT3G54810	1.1167	1.06362		tair|BME3/BME3-ZF (BLUE MICROPYLAR END3); transcription factor [AT3G54810.1]
A_84_P852616	AT2G22990	1.10565	0.392949	+	tair|SNG1 (SINAPOYLGLUCOSE 1); serine carboxypeptidase [AT2G22990.5]
A_84_P15906	AT5G40380	1.10224	0.368476		tair|protein kinase family protein [AT5G40380.1]
A_84_P21458	AT4G37610	1.09607	0.853359		tair|BT5 (BTB and TAZ domain protein 5); protein binding / transcription regulator [AT4G37610.1]
A_84_P141979	AT5G65390	1.09516	0.366669		tair|AGP7 (Arabinogalactan protein 7) [AT5G65390.1]
A_84_P771113	AT1G59030	1.09048	0.475233	+	tair|carboxylesterase/ lipase [AT1G59030.1]
A_84_P21915	AT1G20190	1.08822	0.821023		tair|ATEXPA11 (ARABIDOPSIS THALIANA EXPANSIN A11) [AT1G20190.1]
A_84_P23359	AT4G39770	1.0861	0.425209	+	tair|trehalose-6-phosphate phosphatase, putative [AT4G39770.1]
A_84_P20399	AT4G03400	1.08394	0.455593		tair|DFL2 (DWARF IN LIGHT 2) [AT4G03400.1]
A_84_P22693	AT1G69040	1.08136	0.330485	+	tair|ACR4 (ACT REPEAT 4); amino acid binding [AT1G69040.1]
A_84_P23103	AT3G14940	1.07689	0.517548	+	tair|ATPPC3 (PHOSPHOENOLPYRUVATE CARBOXYLASE 3); phosphoenolpyruvate carboxylase [AT3G14940.1]
A_84_P23341	AT4G34790	1.07584	-0.0278717	+	tair|auxin-responsive family protein [AT4G34790.1]
A_84_P12141	AT1G66230	1.07375	0.327517	+	tair|MYB20 (myb domain protein 20); DNA binding / transcription factor [AT1G66230.1]
A_84_P532232	AT2G23100	1.07362	0.62988		tair|DC1 domain-containing protein [AT2G23100.1]
A_84_P15159	AT1G70090	1.06832	0.569807		tair|GATL9/LGT8 (Galacturonosyltransferase-like 9); polygalacturonate 4-alpha-galacturonosyltransferase/ transferase, transferring glycosyl groups / transferase, transferring hexosyl groups [AT1G70090.1]
A_84_P288490	AT2G05070	1.06697	-0.0107674		tair|LHCB2.2 (Photosystem II light harvesting complex gene 2.2); chlorophyll binding [AT2G05070.1]
A_84_P22442	AT5G03720	1.06277	0.390718	+	tair|AT-HSFA3 (Arabidopsis thaliana heat shock transcription factor A3); DNA binding / transcription factor [AT5G03720.1]
A_84_P787204	AT5G42110	1.05715	0.418836		ug|Arabidopsis thaliana mRNA for unknown protein, complete cds, clone: RAFL21-39-A20 [AK119050]
A_84_P19997	AT1G74670	1.05596	0.713831		tair|gibberellin-responsive protein, putative [AT1G74670.1]
A_84_P117612	AT4G15800	1.05588	0.70928		tair|RALFL33 (RALF-LIKE 33) [AT4G15800.1]
A_84_P21800	AT1G70290	1.05516	0.764973		tair|ATTPS8 (Arabidopsis thaliana trehalose phosphatase/synthase 8); transferase, transferring glycosyl groups [AT1G70290.1]
A_84_P18414	AT1G02610	1.05463	0.854043		tair|zinc finger (C3HC4-type RING finger) family protein [AT1G02610.1]
A_84_P753286	AT1G31173	1.05343	0.720351		tair|MIR167D; miRNA [AT1G31173.1]
A_84_P186444	AT1G63260	1.05292	0.341401	+	tair|TET10 (TETRASPANIN10) [AT1G63260.1]
A_84_P526212	AT3G46880	1.05194	0.0944182	+	tair|similar to unknown protein [Arabidopsis thaliana] (TAIR:AT5G59080.1) [AT3G46880.1]
A_84_P10445	AT1G10020	1.05153	0.64904		tair|similar to unknown protein [Arabidopsis thaliana] (TAIR:AT4G29310.1); similar to unnamed protein product [Vitis vinifera] (GB:CAO61535.1); contains InterPro domain Protein of unknown function DUF1005 (InterPro:IPR010410) [AT1G10020.1]
A_84_P761647	AT3G26818	1.04973	0.228357	+	tair|MIR169M; miRNA [AT3G26818.1]
A_84_P14934	AT1G01120	1.04963	0.104764	+	tair|KCS1 (3-KETOACYL-COA SYNTHASE 1); acyltransferase [AT1G01120.1]
A_84_P21449	AT4G34770	1.04955	-0.202842	+	tair|auxin-responsive family protein [AT4G34770.1]
A_84_P529493	AT1G72620	1.04825	0.448498		tair|hydrolase, alpha/beta fold family protein [AT1G72620.1]
A_84_P792367	AT2G22960	1.0465	0.448042		tair|serine carboxypeptidase S10 family protein [AT2G22960.1]
A_84_P808177	AT5G59320	1.04623	1.74		tair|LTP3 (LIPID TRANSFER PROTEIN 3); lipid binding [AT5G59320.1]
A_84_P22612	AT5G62730	1.0457	0.249925		tair|proton-dependent oligopeptide transport (POT) family protein [AT5G62730.1]
A_84_P868463	AT3G28200	1.04504	0.618606		tair|peroxidase, putative [AT3G28200.1]
A_84_P807790	AT3G04840	1.04503	0.343648		tair|40S ribosomal protein S3A (RPS3aA) [AT3G04840.1]
A_84_P174101	AT1G55330	1.03893	0.149477	+	tair|AGP21 (ARABINOGALACTAN PROTEIN 21) [AT1G55330.1]
A_84_P574446	AT5G50950	1.03872	0.507123		tair|fumarate hydratase, putative / fumarase, putative [AT5G50950.1]
A_84_P194874	AT3G17170	1.03654	0.50389		tair|RFC3 (REGULATOR OF FATTY-ACID COMPOSITION 3); structural constituent of ribosome [AT3G17170.1]
A_84_P19239	AT1G44830	1.03654	-0.264588	+	tair|AP2 domain-containing transcription factor TINY, putative [AT1G44830.1]
A_84_P803014	AT3G53460	1.0326	0.464795		tair|CP29 (chloroplast 29 kDa ribonucleoprotein); RNA binding / poly(U) binding [AT3G53460.2]
A_84_P857824	AT3G28910	1.02982	0.347507	+	tair|MYB30 (myb domain protein 30); DNA binding / transcription factor [AT3G28910.1]
A_84_P12636	AT3G07340	1.02875	0.602556		tair|basic helix-loop-helix (bHLH) family protein [AT3G07340.1]
A_84_P15635	AT3G59080	1.02378	0.320578		tair|aspartyl protease family protein [AT3G59080.1]
A_84_P16244	AT1G25550	1.02246	0.390996	+	tair|myb family transcription factor [AT1G25550.1]
A_84_P14832	AT4G35640	1.02218	0.682263		tair|ATSERAT3;2 (SERINE ACETYLTRANSFERASE 3;2); acetyltransferase/ serine O-acetyltransferase [AT4G35640.1]
A_84_P13826	AT4G21760	1.01769	0.49353		tair|BGLU47 (Beta-glucosidase 47); hydrolase, hydrolyzing O-glycosyl compounds [AT4G21760.1]
A_84_P16506	AT3G14770	1.01566	0.712612		tair|nodulin MtN3 family protein [AT3G14770.1]
A_84_P18018	AT1G78850	1.00928	0.208779	+	tair|curculin-like (mannose-binding) lectin family protein [AT1G78850.1]
A_84_P10999	AT4G23750	1.00716	0.427552		tair|CRF2 (CYTOKININ RESPONSE FACTOR 2); DNA binding / transcription factor [AT4G23750.1]
A_84_P270130	AT4G18440	1.00485	0.311659	+	tair|adenylosuccinate lyase, putative / adenylosuccinase, putative [AT4G18440.1]
A_84_P851677	AT5G54270	1.00436	-0.0104012	+	tair|LHCB3 (LIGHT-HARVESTING CHLOROPHYLL BINDING PROTEIN 3) [AT5G54270.1]
A_84_P67674	AT2G17230	1.00358	0.688036		tair|phosphate-responsive 1 family protein [AT2G17230.1]
A_84_P17521	AT3G57510	1.0035	0.0679984		tair|ADPG1 (endo-polygalacturonase 1); polygalacturonase [AT3G57510.1]
A_84_P768280	AT5G46871	1.00134	0.41468		tair|Encodes a defensin-like (DEFL) family protein. [AT5G46871.1]
Symbols (+ and -) show statistical significance of the interaction effect (adjusted p-value ≤ 0.001). +, fold change that is significantly larger in AOpro(wt)-AO plants than in AOpro(mut)-AO plants; -, fold change that is significantly smaller in AOpro(wt)-AO plants than in AOpro(mut)-AO plants.
