# Supplementary material for: Arabidopsis nitrate-induced aspartate oxidase gene expression is necessary to maintain metabolic balance under nitrogen nutrient fluctuation
Source: Commun Biol. 2022 May 9;5:432. doi: 10.1038/s42003-022-03399-5 (PMC9085827; doi:10.1038/s42003-022-03399-5)
Supplement: Supplementary file 12 — Supplementary Data 10 [file 42003_2022_3399_MOESM12_ESM.xlsx]

## Sheet: Sheet1
Supplementary Data 10 Genes repressed by KNO3 supply post-N starvation in AOpro(wt)-AO plants
Probe name	AGI code	Log2 fold change in AOpro(wt)-AO plants	Log2 fold change in AOpro(mut)-AO plants	Interaction effect genotype x treatment	Description
A_84_P13353	AT1G66390	-3.78861	-1.72025	-	tair|PAP2 (PRODUCTION OF ANTHOCYANIN PIGMENT 2); DNA binding / transcription factor [AT1G66390.1]
A_84_P74014	AT3G11340	-3.10895	-1.40548	-	tair|UDP-glucoronosyl/UDP-glucosyl transferase family protein [AT3G11340.1]
A_84_P22136	AT3G16360	-3.08654	-1.48951	-	tair|AHP4 (HPT PHOSPHOTRANSMITTER 4); histidine phosphotransfer kinase/ transferase, transferring phosphorus-containing groups [AT3G16360.1]
A_84_P18549	AT4G20370	-2.85134	-1.6029	-	tair|TSF (TWIN SISTER OF FT); phosphatidylethanolamine binding [AT4G20370.1]
A_84_P10196	AT5G22300	-2.69758	-1.14769	-	tair|NIT4 (NITRILASE 4) [AT5G22300.1]
A_84_P12725	AT3G28510	-2.55621	-1.86105		tair|AAA-type ATPase family protein [AT3G28510.1]
A_84_P14226	AT1G10070	-2.5552	-1.0129	-	tair|ATBCAT-2; branched-chain-amino-acid transaminase/ catalytic [AT1G10070.1]
A_84_P827147	AT1G61800	-2.4975	-0.276465	-	tair|GPT2 (glucose-6-phosphate/phosphate translocator 2); antiporter/ glucose-6-phosphate transmembrane transporter [AT1G61800.1]
A_84_P19342	AT3G13610	-2.36127	-1.0623		tair|oxidoreductase, 2OG-Fe(II) oxygenase family protein [AT3G13610.1]
A_84_P22163	AT1G12940	-2.35368	-0.566234	-	tair|ATNRT2.5 (NITRATE TRANSPORTER2.5); nitrate transmembrane transporter [AT1G12940.1]
A_84_P81249	AT2G44240	-2.31625	-1.55267		tair|similar to unknown protein [Arabidopsis thaliana] (TAIR:AT2G44220.1); similar to unnamed protein product [Vitis vinifera] (GB:CAO67164.1); contains InterPro domain Protein of unknown function DUF239, plant (InterPro:IPR004314) [AT2G44240.1]
A_84_P23968	AT2G13810	-2.25312	-1.20905	-	tair|ALD1 (AGD2-LIKE DEFENSE RESPONSE PROTEIN1); transaminase [AT2G13810.1]
A_84_P592920	AT4G01390	-2.23534	-0.951135	-	tair|meprin and TRAF homology domain-containing protein / MATH domain-containing protein [AT4G01390.1]
A_84_P111802	AT5G18130	-2.22284	-1.24727	-	tair|similar to unknown protein [Arabidopsis thaliana] (TAIR:AT3G03870.2); similar to unknown [Medicago truncatula] (GB:ABK28852.1) [AT5G18130.1]
A_84_P503731	AT1G54575	-2.14765	0.0384252	-	tair|unknown protein [AT1G54575.1]
A_84_P68884	AT4G21840	-2.13444	-0.875769	-	tair|methionine sulfoxide reductase domain-containing protein / SelR domain-containing protein [AT4G21840.1]
A_84_P20496	AT4G33040	-2.13257	-0.770366	-	tair|glutaredoxin family protein [AT4G33040.1]
A_84_P283390	AT1G80130	-2.09202	-0.499882	-	tair|binding [AT1G80130.1]
A_84_P762464	AT3G25795	-2.08707	-0.829578	-	tair|other RNA [AT3G25795.1]
A_84_P16037	AT1G56650	-2.08568	-0.479176	-	tair|PAP1 (PRODUCTION OF ANTHOCYANIN PIGMENT 1); DNA binding / transcription factor [AT1G56650.1]
A_84_P23603	AT1G34060	-2.06362	-0.665583	-	tair|alliinase family protein [AT1G34060.1]
A_84_P13719	AT3G53150	-2.05849	-0.85238	-	tair|UGT73D1 (UDP-GLUCOSYL TRANSFERASE 73D1); UDP-glycosyltransferase [AT3G53150.1]
A_84_P14446	AT2G19190	-2.03572	-1.00938		tair|FRK1 (FLG22-INDUCED RECEPTOR-LIKE KINASE 1); kinase [AT2G19190.1]
A_84_P53240	AT1G22160	-1.98846	-0.767341	-	tair|senescence-associated protein-related [AT1G22160.1]
A_84_P152688	AT4G04955	-1.98807	-1.08324	-	tair|ATALN (ARABIDOPSIS ALLANTOINASE); allantoinase/ hydrolase [AT4G04955.1]
A_84_P21916	AT1G19250	-1.969	-1.22977		tair|FMO1 (FLAVIN-DEPENDENT MONOOXYGENASE 1); monooxygenase [AT1G19250.1]
A_84_P65284	AT1G07900	-1.96244	-0.552599	-	tair|LBD1 (LOB DOMAIN-CONTAINING PROTEIN 1) [AT1G07900.1]
A_84_P23220	AT3G63380	-1.96152	-0.736372	-	tair|calcium-transporting ATPase, plasma membrane-type, putative / Ca(2+)-ATPase, putative (ACA12) [AT3G63380.1]
A_84_P12940	AT4G35180	-1.94921	-1.16545		tair|LHT7 (LYS/HIS TRANSPORTER 7); amino acid transmembrane transporter [AT4G35180.1]
A_84_P153835	AT2G21650	-1.91731	-0.8764	-	tair|MEE3 (maternal effect embryo arrest 3); DNA binding / transcription factor [AT2G21650.1]
A_84_P563250	AT2G26400	-1.9059	-0.442361	-	tair|ARD/ATARD3 (ACIREDUCTONE DIOXYGENASE); acireductone dioxygenase [iron(II)-requiring]/ heteroglycan binding / metal ion binding [AT2G26400.1]
A_84_P11446	AT1G15520	-1.81228	-0.981106		tair|ATPDR12/PDR12 (PLEIOTROPIC DRUG RESISTANCE 12); ATPase, coupled to transmembrane movement of substances [AT1G15520.1]
A_84_P17884	AT5G63225	-1.81223	-1.09433		tair|glycosyl hydrolase family protein 17 [AT5G63225.1]
A_84_P12851	AT4G10500	-1.80478	-1.0261		tair|oxidoreductase, 2OG-Fe(II) oxygenase family protein [AT4G10500.1]
A_84_P22483	AT5G17860	-1.80463	-0.821599	-	tair|CAX7 (CALCIUM EXCHANGER 7); calcium:sodium antiporter/ cation:cation antiporter [AT5G17860.1]
A_84_P14999	AT1G64370	-1.78735	-1.06065	-	tair|unknown protein [AT1G64370.1]
A_84_P52990	AT5G16570	-1.74376	-0.578713	-	tair|GLN1;4 (Glutamine synthetase 1;4); glutamate-ammonia ligase [AT5G16570.1]
A_84_P119892	AT4G17670	-1.74296	-0.854114	-	tair|senescence-associated protein-related [AT4G17670.1]
A_84_P22769	AT1G11700	-1.73603	-0.815072	-	tair|similar to unknown protein [Arabidopsis thaliana] (TAIR:AT1G61930.1); similar to unnamed protein product [Vitis vinifera] (GB:CAO17934.1); contains InterPro domain Protein of unknown function DUF584 (InterPro:IPR007608) [AT1G11700.1]
A_84_P10609	AT2G24850	-1.73156	-0.559087		tair|TAT3 (TYROSINE AMINOTRANSFERASE 3); transaminase [AT2G24850.1]
A_84_P817391	AT2G17710	-1.72067	-0.661951	-	tair|similar to unnamed protein product [Vitis vinifera] (GB:CAO42932.1) [AT2G17710.1]
A_84_P16173	AT1G28480	-1.71996	-1.16003		tair|GRX480; thiol-disulfide exchange intermediate [AT1G28480.1]
A_84_P23070	AT3G22740	-1.71136	-1.09653		tair|HMT3 (Homocysteine S-methyltransferase 3); homocysteine S-methyltransferase [AT3G22740.1]
A_84_P591780	AT2G26695	-1.71019	-0.755888	-	tair|binding [AT2G26695.1]
A_84_P23919	AT2G35980	-1.70727	-1.36974		tair|YLS9 (YELLOW-LEAF-SPECIFIC GENE 9) [AT2G35980.1]
A_84_P10399	AT1G17745	-1.69738	-0.263279	-	tair|PGDH (3-PHOSPHOGLYCERATE DEHYDROGENASE); phosphoglycerate dehydrogenase [AT1G17745.1]
A_84_P523886	AT5G46960	-1.69275	-0.298107		tair|invertase/pectin methylesterase inhibitor family protein [AT5G46960.1]
A_84_P814710	AT1G14870	-1.68688	-1.58293		tair|Identical to Uncharacterized protein At1g14870 [Arabidopsis Thaliana] (GB:Q9LQU4); similar to unknown protein [Arabidopsis thaliana] (TAIR:AT5G35525.1); similar to unnamed protein product [Vitis vinifera] (GB:CAO42338.1); contains InterPro domain Asp
A_84_P21400	AT4G23700	-1.6864	-0.354149		tair|ATCHX17 (CATION/H+ EXCHANGER 17); monovalent cation:proton antiporter [AT4G23700.1]
A_84_P593106	AT5G19470	-1.6734	-0.00534501	-	tair|ATNUDT24 (Arabidopsis thaliana Nudix hydrolase homolog 24); hydrolase [AT5G19470.1]
A_84_P14560	AT3G26830	-1.67202	-0.908735		tair|PAD3 (PHYTOALEXIN DEFICIENT 3); oxygen binding [AT3G26830.1]
A_84_P12309	AT1G67360	-1.66898	-0.479609	-	tair|rubber elongation factor (REF) family protein [AT1G67360.2]
A_84_P14306	AT1G69490	-1.66417	-0.536775	-	tair|NAP (NAC-LIKE, ACTIVATED BY AP3/PI); transcription factor [AT1G69490.1]
A_84_P13709	AT3G50770	-1.66191	-0.233784		tair|calmodulin-related protein, putative [AT3G50770.1]
A_84_P603421	AT3G01960	-1.65762	-0.685461	-	tair|unknown protein [AT3G01960.1]
A_84_P22300	AT4G08300	-1.65499	-0.631458	-	tair|nodulin MtN21 family protein [AT4G08300.1]
A_84_P12960	AT4G14630	-1.65251	-0.616471		tair|GLP9 (GERMIN-LIKE PROTEIN 9); manganese ion binding / metal ion binding / nutrient reservoir [AT4G14630.1]
A_84_P268160	AT3G13950	-1.63798	-0.721229		tair|similar to unknown protein [Arabidopsis thaliana] (TAIR:AT4G13266.1); similar to Ankyrin [Medicago truncatula] (GB:ABN08906.1) [AT3G13950.1]
A_84_P145049	AT1G14880	-1.62563	-1.89939		tair|similar to unknown protein [Arabidopsis thaliana] (TAIR:AT1G14870.1); similar to unnamed protein product [Vitis vinifera] (GB:CAO42338.1); similar to unnamed protein product [Vitis vinifera] (GB:CAO42335.1); contains InterPro domain Protein of unknow
A_84_P20638	AT5G40990	-1.62449	-0.934184		tair|GLIP1 (GDSL LIPASE1); carboxylesterase [AT5G40990.1]
A_84_P66984	AT1G64360	-1.62374	-0.177485	-	tair|unknown protein [AT1G64360.1]
A_84_P220938	AT1G02470	-1.62182	-0.632866	-	tair|similar to unknown protein [Arabidopsis thaliana] (TAIR:AT1G02475.1); similar to unnamed protein product [Vitis vinifera] (GB:CAO40177.1); contains InterPro domain Streptomyces cyclase/dehydrase (InterPro:IPR005031) [AT1G02470.1]
A_84_P63150	AT5G53420	-1.62018	-1.01846	-	tair|similar to unknown protein [Arabidopsis thaliana] (TAIR:AT4G27900.1); similar to unknown protein [Arabidopsis thaliana] (TAIR:AT4G27900.2); similar to Os05g0595300 [Oryza sativa (japonica cultivar-group)] (GB:NP_001056514.1); similar to hypothetical
A_84_P15849	AT5G11930	-1.61078	-0.604898	-	tair|glutaredoxin family protein [AT5G11930.1]
A_84_P192034	AT5G62150	-1.6071	-0.791372	-	tair|peptidoglycan-binding LysM domain-containing protein [AT5G62150.1]
A_84_P22436	AT5G01900	-1.60514	-0.690342	-	tair|WRKY62 (WRKY DNA-binding protein 62); transcription factor [AT5G01900.1]
A_84_P243525	AT5G65040	-1.59881	-1.02093	-	tair|senescence-associated protein-related [AT5G65040.1]
A_84_P509836	AT1G13830	-1.59877	-0.668199	-	tair|beta-1,3-glucanase-related [AT1G13830.1]
A_84_P18989	AT1G16420	-1.59241	-0.872831		tair|ATMC8 (METACASPASE 8); caspase [AT1G16420.1]
A_84_P10515	AT1G33950	-1.589	-0.209533	-	tair|avirulence-responsive family protein / avirulence induced gene (AIG1) family protein [AT1G33950.1]
A_84_P797216	AT3G15536	-1.58527	-0.98015		ug|AYAXN56TF pooled cDNA populations Arabidopsis thaliana cDNA, mRNA sequence [EG525475]
A_84_P230389	AT3G21080	-1.58462	-0.498812	-	tair|ABC transporter-related [AT3G21080.1]
A_84_P11427	AT1G14080	-1.57697	-0.228348	-	tair|FUT6 (fucosyltransferase 6); fucosyltransferase/ transferase, transferring glycosyl groups [AT1G14080.1]
A_84_P19697	AT1G47890	-1.57675	-0.774233		tair|disease resistance family protein [AT1G47890.1]
A_84_P16493	AT3G22600	-1.57329	-0.636532		tair|protease inhibitor/seed storage/lipid transfer protein (LTP) family protein [AT3G22600.1]
A_84_P15382	AT2G30770	-1.56953	-0.95416		tair|CYP71A13 (CYTOCHROME P450, FAMILY 71, SUBFAMILY A, POLYPEPTIDE 13); indoleacetaldoxime dehydratase/ oxygen binding [AT2G30770.1]
A_84_P10933	AT4G00700	-1.56755	-0.512143	-	tair|C2 domain-containing protein [AT4G00700.1]
A_84_P502404	AT4G26950	-1.56287	-0.809748	-	tair|similar to unknown protein [Arabidopsis thaliana] (TAIR:AT4G04630.1); similar to unnamed protein product [Vitis vinifera] (GB:CAO38947.1); similar to unknown [Picea sitchensis] (GB:ABK21247.1); contains InterPro domain Protein of unknown function DUF
A_84_P21001	AT1G44130	-1.55985	-0.908931		tair|nucellin protein, putative [AT1G44130.1]
A_84_P18821	AT5G61160	-1.53858	0.46044		tair|AACT1 (ANTHOCYANIN 5-AROMATIC ACYLTRANSFERASE 1); transferase [AT5G61160.1]
A_84_P556511	AT4G29110	-1.53834	-0.847039		tair|unknown protein [AT4G29110.1]
A_84_P18213	AT2G41380	-1.53752	-0.592054	-	tair|embryo-abundant protein-related [AT2G41380.1]
A_84_P106016	AT1G15125	-1.53338	-1.32921		tair|S-adenosylmethionine-dependent methyltransferase [AT1G15125.1]
A_84_P94199	AT2G29670	-1.53187	-0.644391	-	tair|binding [AT2G29670.1]
A_84_P21379	AT4G18430	-1.5305	-0.439364	-	tair|AtRABA1e (Arabidopsis Rab GTPase homolog A1e); GTP binding [AT4G18430.1]
A_84_P23754	AT1G33960	-1.52775	-0.768101		tair|AIG1 (AVRRPT2-INDUCED GENE 1); GTP binding [AT1G33960.1]
A_84_P571568	AT4G19370	-1.52061	-0.752435	-	tair|similar to unknown protein [Arabidopsis thaliana] (TAIR:AT1G31720.1); similar to unknown [Picea sitchensis] (GB:ABK21519.1); similar to Os02g0703300 [Oryza sativa (japonica cultivar-group)] (GB:NP_001047854.1); contains InterPro domain Protein of unk
A_84_P541841	AT1G51920	-1.50722	-0.863347		tair|unknown protein [AT1G51920.1]
A_84_P17210	AT1G51890	-1.50717	-0.745915		tair|leucine-rich repeat protein kinase, putative [AT1G51890.1]
A_84_P18510	AT4G04490	-1.5044	-0.95644		tair|protein kinase family protein [AT4G04490.1]
A_84_P18552	AT4G21120	-1.50288	-0.771564		tair|AAT1 (CATIONIC AMINO ACID TRANSPORTER 1); cationic amino acid transmembrane transporter [AT4G21120.1]
A_84_P19456	AT4G04500	-1.50137	-0.894543		tair|protein kinase family protein [AT4G04500.1]
A_84_P139169	AT1G67810	-1.50054	-0.743576		tair|Fe-S metabolism associated domain-containing protein [AT1G67810.1]
A_84_P813613	AT4G32940	-1.5001	-0.972147		tair|GAMMA-VPE (Vacuolar processing enzyme gamma); cysteine-type endopeptidase [AT4G32940.1]
A_84_P12371	AT1G16510	-1.49561	-1.1772		tair|auxin-responsive family protein [AT1G16510.1]
A_84_P21007	AT2G43570	-1.47827	-0.417175		tair|chitinase, putative [AT2G43570.1]
A_84_P210598	AT3G14280	-1.47251	-0.598811		tair|similar to hypothetical protein [Vitis vinifera] (GB:CAN62135.1) [AT3G14280.1]
A_84_P14299	AT1G75040	-1.47147	-0.590129		tair|PR5 (PATHOGENESIS-RELATED GENE 5) [AT1G75040.1]
A_84_P14441	AT2G29460	-1.46775	-0.615792		tair|ATGSTU4 (GLUTATHIONE S-TRANSFERASE 22); glutathione transferase [AT2G29460.1]
A_84_P750319	AT1G19630	-1.46641	-0.446467	-	tair|CYP722A1 (cytochrome P450, family 722, subfamily A, polypeptide 1); oxygen binding [AT1G19630.1]
A_84_P210278	AT1G66700	-1.45372	-0.497909		tair|PXMT1; S-adenosylmethionine-dependent methyltransferase [AT1G66700.1]
A_84_P265830	AT4G14020	-1.45323	-0.697412	-	tair|rapid alkalinization factor (RALF) family protein [AT4G14020.1]
A_84_P15376	AT2G43000	-1.44873	-0.663974		tair|ANAC042 (Arabidopsis NAC domain containing protein 42); transcription factor [AT2G43000.1]
A_84_P16846	AT5G38900	-1.44778	-0.757583		tair|DSBA oxidoreductase family protein [AT5G38900.1]
A_84_P90469	AT1G16410	-1.44765	-0.747804		tair|CYP79F1 (SUPERSHOOT 1) [AT1G16410.1]
A_84_P17435	AT3G19710	-1.44151	-0.791829		tair|BCAT4 (BRANCHED-CHAIN AMINOTRANSFERASE4); catalytic/ methionine-oxo-acid transaminase [AT3G19710.1]
A_84_P10056	AT4G24450	-1.44118	-0.420951	-	tair|ATGWD2/GWD3/PWD (PHOSPHOGLUCAN, WATER DIKINASE); ATP binding / kinase [AT4G24450.1]
A_84_P764077	AT4G01060	-1.43898	-0.442172	-	tair|ETC3 (ENHANCER OF TRY AND CPC 3); DNA binding / transcription factor [AT4G01060.1]
A_84_P22617	AT5G64000	-1.43628	-0.775617		tair|SAL2; 3'(2'),5'-bisphosphate nucleotidase/ inositol or phosphatidylinositol phosphatase [AT5G64000.1]
A_84_P12816	AT3G62960	-1.43492	-0.652449	-	tair|glutaredoxin family protein [AT3G62960.1]
A_84_P14798	AT4G27900	-1.43191	-0.930182	-	tair|similar to unknown protein [Arabidopsis thaliana] (TAIR:AT5G53420.1); similar to unnamed protein product [Vitis vinifera] (GB:CAO48522.1); contains InterPro domain CCT (InterPro:IPR010402) [AT4G27900.1]
A_84_P13228	AT4G34131	-1.4258	-0.824541		tair|UGT73B3 (UDP-GLUCOSYL TRANSFERASE 73B3); UDP-glycosyltransferase/ abscisic acid glucosyltransferase/ transferase, transferring hexosyl groups [AT4G34131.1]
A_84_P11264	AT5G62480	-1.41964	-0.931538		tair|ATGSTU9 (GLUTATHIONE S-TRANSFERASE TAU 9); glutathione transferase [AT5G62480.1]
A_84_P10581	AT1G15410	-1.4158	-0.667533	-	tair|aspartate-glutamate racemase family [AT1G15410.1]
A_84_P14253	AT1G79400	-1.41028	-0.359192		tair|ATCHX2 (CATION/H+ EXCHANGER 2); monovalent cation:proton antiporter [AT1G79400.1]
A_84_P99776	AT3G25010	-1.40667	-0.966091		tair|disease resistance family protein [AT3G25010.1]
A_84_P752730	AT1G66725	-1.4038	-0.848034		tair|MIR163; miRNA [AT1G66725.1]
A_84_P10290	AT5G55930	-1.40355	-1.41021		tair|ATOPT1 (oligopeptide transporter 1); oligopeptide transporter [AT5G55930.1]
A_84_P15864	AT5G18470	-1.40037	-1.18244		tair|curculin-like (mannose-binding) lectin family protein [AT5G18470.1]
A_84_P10935	AT4G01380	-1.39877	-1.00838		tair|plastocyanin-like domain-containing protein [AT4G01380.1]
A_84_P20322	AT3G49340	-1.39753	-0.612286		tair|cysteine proteinase, putative [AT3G49340.1]
A_84_P764933	AT4G22513	-1.39253	-0.704338		tair|Encodes a Protease inhibitor/seed storage/LTP family protein [AT4G22513.1]
A_84_P18532	AT4G12290	-1.39134	-0.588776	-	tair|copper amine oxidase, putative [AT4G12290.1]
A_84_P18423	AT3G47480	-1.39115	-0.939742		tair|calcium-binding EF hand family protein [AT3G47480.1]
A_84_P13059	AT5G37600	-1.38813	-1.15322		tair|ATGSR1 (Arabidopsis thaliana glutamine synthase clone R1); glutamate-ammonia ligase [AT5G37600.1]
A_84_P10323	AT5G63850	-1.3736	-0.493883	-	tair|AAP4 (amino acid permease 4); amino acid transmembrane transporter [AT5G63850.1]
A_84_P17268	AT2G14610	-1.37316	-0.993858		tair|PR1 (PATHOGENESIS-RELATED GENE 1) [AT2G14610.1]
A_84_P51860	AT3G19550	-1.37206	-0.406412	-	tair|similar to hypothetical protein [Vitis vinifera] (GB:CAN60715.1) [AT3G19550.1]
A_84_P10871	AT3G50280	-1.37105	-0.435667		tair|transferase family protein [AT3G50280.1]
A_84_P613251	AT3G18250	-1.36863	-0.672997		tair|contains domain PROKAR_LIPOPROTEIN (PS51257) [AT3G18250.1]
A_84_P11903	AT1G06160	-1.36778	-1.03522		tair|ethylene-responsive factor, putative [AT1G06160.1]
A_84_P756195	AT2G04070	-1.36656	-0.763259		tair|transporter [AT2G04070.1]
A_84_P819800	AT2G25625	-1.36548	-0.627455	-	tair|similar to unnamed protein product [Vitis vinifera] (GB:CAO44157.1) [AT2G25625.1]
A_84_P21333	AT1G12200	-1.36518	-0.342797	-	tair|flavin-containing monooxygenase family protein / FMO family protein [AT1G12200.1]
A_84_P765683	AT4G23215	-1.36383	-0.851146		tair|pseudogene of cysteine-rich receptor-like protein kinase family protein [AT4G23215.1]
A_84_P12683	AT3G25570	-1.36217	-0.758628	-	tair|adenosylmethionine decarboxylase family protein [AT3G25570.1]
A_84_P530104	AT5G52740	-1.3581	-1.06026		tair|heavy-metal-associated domain-containing protein [AT5G52740.1]
A_84_P760178	AT3G28540	-1.35743	-0.715354		tair|AAA-type ATPase family protein [AT3G28540.1]
A_84_P14903	AT5G11920	-1.35554	-0.793291		tair|ATCWINV6 (6-&1-FRUCTAN EXOHYDROLASE); hydrolase, hydrolyzing O-glycosyl compounds / inulinase/ levanase [AT5G11920.1]
A_84_P592130	AT4G33905	-1.35475	0.156609	-	tair|peroxisomal membrane protein 22 kDa, putative [AT4G33905.1]
A_84_P829746	AT2G42360	-1.35426	-0.670848		tair|zinc finger (C3HC4-type RING finger) family protein [AT2G42360.1]
A_84_P19665	AT1G55780	-1.35352	-0.615956		tair|heavy-metal-associated domain-containing protein [AT1G55780.1]
A_84_P761298	AT3G05727	-1.35226	-1.00008		tair|hormone [AT3G05727.1]
A_84_P242975	AT1G78410	-1.34926	-0.815206		tair|VQ motif-containing protein [AT1G78410.1]
A_84_P17671	AT4G35900	-1.34851	-0.565471	-	tair|FD; DNA binding / transcription factor [AT4G35900.1]
A_84_P15590	AT3G48850	-1.3483	-0.403721		tair|mitochondrial phosphate transporter, putative [AT3G48850.1]
A_84_P20522	AT4G39950	-1.34479	-0.347171	-	tair|CYP79B2 (cytochrome P450, family 79, subfamily B, polypeptide 2); oxygen binding [AT4G39950.1]
A_84_P16057	AT1G45145	-1.33991	-0.617107		tair|ATTRX5 (thioredoxin H-type 5); thiol-disulfide exchange intermediate [AT1G45145.1]
A_84_P16449	AT3G22840	-1.33812	-0.217834		tair|ELIP1 (EARLY LIGHT-INDUCABLE PROTEIN); chlorophyll binding [AT3G22840.1]
A_84_P205068	AT1G17744	-1.33545	-0.461521	-	tair|unknown protein [AT1G17744.1]
A_84_P301340	AT1G80120	-1.33325	-0.468564	-	tair|similar to unknown protein [Arabidopsis thaliana] (TAIR:AT3G15810.1); similar to unknown [Populus trichocarpa] (GB:ABK95691.1); contains InterPro domain Protein of unknown function DUF567 (InterPro:IPR007612) [AT1G80120.1]
A_84_P18352	AT3G21230	-1.3314	-0.7862		tair|4CL5 (4-COUMARATE:COA LIGASE 5); 4-coumarate-CoA ligase [AT3G21230.1]
A_84_P12178	AT1G56120	-1.32976	-1.01088		tair|leucine-rich repeat family protein / protein kinase family protein [AT1G56120.1]
A_84_P869280	AT4G36988	-1.32967	-0.435082	-	tair|CPuORF49 (Conserved peptide upstream open reading frame 49) [AT4G36988.1]
A_84_P12212	AT1G56060	-1.32629	-1.00607		tair|similar to unknown protein [Arabidopsis thaliana] (TAIR:AT2G32190.1); similar to unnamed protein product [Vitis vinifera] (GB:CAO68639.1); contains domain PD188784 (PD188784) [AT1G56060.1]
A_84_P84999	AT3G28580	-1.32276	-0.334005	-	tair|AAA-type ATPase family protein [AT3G28580.1]
A_84_P22091	AT3G03470	-1.31416	-0.375731	-	tair|CYP89A9 (cytochrome P450, family 87, subfamily A, polypeptide 9); oxygen binding [AT3G03470.1]
A_84_P23455	AT1G68620	-1.31277	-0.105997		tair|hydrolase [AT1G68620.1]
A_84_P151658	AT5G46950	-1.3112	-0.463054		tair|invertase/pectin methylesterase inhibitor family protein [AT5G46950.1]
A_84_P12432	AT1G74590	-1.30975	-0.747546		tair|ATGSTU10 (Arabidopsis thaliana Glutathione S-transferase (class tau) 10); glutathione transferase [AT1G74590.1]
A_84_P560583	AT2G18680	-1.30639	-0.389693		tair|similar to unknown protein [Arabidopsis thaliana] (TAIR:AT2G18690.1); similar to hypothetical protein OsI_029427 [Oryza sativa (indica cultivar-group)] (GB:EAZ08195.1) [AT2G18680.1]
A_84_P20449	AT4G22490	-1.30246	-0.346582		tair|protease inhibitor/seed storage/lipid transfer protein (LTP) family protein [AT4G22490.1]
A_84_P786837	AT5G13080	-1.29547	-0.170291		tair|WRKY75 (WRKY DNA-BINDING PROTEIN 75); transcription factor [AT5G13080.1]
A_84_P15361	AT2G45220	-1.29423	-0.394497		tair|pectinesterase family protein [AT2G45220.1]
A_84_P11670	AT2G29990	-1.29035	-0.727408		tair|NDA2 (ALTERNATIVE NAD(P)H DEHYDROGENASE 2); NADH dehydrogenase [AT2G29990.1]
A_84_P14270	AT1G73040	-1.29025	-0.45995	-	tair|jacalin lectin family protein [AT1G73040.1]
A_84_P172941	AT2G18690	-1.28897	-1.04842		tair|similar to unknown protein [Arabidopsis thaliana] (TAIR:AT2G18680.1); similar to hypothetical protein OsI_029427 [Oryza sativa (indica cultivar-group)] (GB:EAZ08195.1) [AT2G18690.1]
A_84_P11431	AT1G17170	-1.28389	-0.816321		tair|ATGSTU24 (ARABIDOPSIS THALIANA GLUTATHIONE S-TRANSFERASE (CLASS TAU) 24); glutathione transferase [AT1G17170.1]
A_84_P14863	AT4G36990	-1.28325	-0.466858	-	tair|HSF4 (HEAT SHOCK FACTOR 4); DNA binding / transcription factor [AT4G36990.1]
A_84_P14808	AT4G30140	-1.28029	0.00448047		tair|GDSL-motif lipase/hydrolase family protein [AT4G30140.1]
A_84_P16072	AT1G65690	-1.27441	-0.505649		tair|harpin-induced protein-related / HIN1-related / harpin-responsive protein-related [AT1G65690.1]
A_84_P225559	AT5G64810	-1.27322	-0.590428		tair|WRKY51 (WRKY DNA-binding protein 51); transcription factor [AT5G64810.1]
A_84_P23967	AT2G29100	-1.26595	-0.608552		tair|ATGLR2.9 (Arabidopsis thaliana glutamate receptor 2.9) [AT2G29100.1]
A_84_P10039	AT1G27020	-1.26578	-0.59272		tair|similar to unknown protein [Arabidopsis thaliana] (TAIR:AT1G27030.1); similar to unnamed protein product [Vitis vinifera] (GB:CAO41035.1) [AT1G27020.1]
A_84_P582920	AT2G45760	-1.26524	-0.118255	-	tair|BAP2 (BON ASSOCIATION PROTEIN 2) [AT2G45760.1]
A_84_P555074	AT1G24145	-1.26476	-0.614888		tair|unknown protein [AT1G24145.1]
A_84_P12954	AT4G39210	-1.26221	-0.110905	-	tair|APL3 (large subunit of AGP 3) [AT4G39210.1]
A_84_P766178	AT5G39150	-1.25879	-0.709508		tair|germin-like protein, putative [AT5G39150.1]
A_84_P17792	AT5G38910	-1.25438	-0.335708		tair|germin-like protein, putative [AT5G38910.1]
A_84_P273450	AT1G09935	-1.25358	-0.449243		tair|phosphoglycerate/bisphosphoglycerate mutase family protein [AT1G09935.1]
A_84_P20045	AT1G57630	-1.2528	-0.870906		tair|disease resistance protein (TIR class), putative [AT1G57630.1]
A_84_P12310	AT1G76960	-1.25141	-0.427379		tair|unknown protein [AT1G76960.1]
A_84_P13100	AT5G48410	-1.2495	-0.478756		tair|ATGLR1.3 (Arabidopsis thaliana glutamate receptor 1.3) [AT5G48410.1]
A_84_P22799	AT1G55760	-1.24574	-0.56665	-	tair|BTB/POZ domain-containing protein [AT1G55760.1]
A_84_P15120	AT1G33840	-1.24472	-1.74987		tair|similar to unknown protein [Arabidopsis thaliana] (TAIR:AT5G01750.2); similar to unnamed protein product [Vitis vinifera] (GB:CAO48825.1); contains InterPro domain Protein of unknown function DUF567 (InterPro:IPR007612) [AT1G33840.1]
A_84_P14630	AT3G45330	-1.24319	-0.317436	-	tair|lectin protein kinase family protein [AT3G45330.1]
A_84_P23566	AT5G64790	-1.24292	-0.782489		tair|glycosyl hydrolase family 17 protein [AT5G64790.1]
A_84_P558829	AT2G29350	-1.24159	-0.238953		tair|SAG13 (Senescence-associated gene 13); oxidoreductase [AT2G29350.2]
A_84_P549425	AT4G30230	-1.23985	-0.291554	-	tair|unknown protein [AT4G30230.1]
A_84_P21822	AT1G21000	-1.23244	-0.439097	-	tair|zinc-binding family protein [AT1G21000.1]
A_84_P10549	AT1G72540	-1.22798	-0.334133	-	tair|protein kinase, putative [AT1G72540.1]
A_84_P60830	AT4G34135	-1.22354	-0.845443		tair|UGT73B2; UDP-glycosyltransferase [AT4G34135.2]
A_84_P16630	AT4G09750	-1.22102	-0.30053	-	tair|short-chain dehydrogenase/reductase (SDR) family protein [AT4G09750.1]
A_84_P11239	AT5G56840	-1.21842	-0.735457		tair|DNA-binding family protein [AT5G56840.1]
A_84_P21851	AT1G66370	-1.2181	0.0258802		tair|MYB113 (myb domain protein 113); DNA binding / transcription factor [AT1G66370.1]
A_84_P18315	AT3G09940	-1.21754	-0.320375		tair|ATMDAR3/MDHAR (MONODEHYDROASCORBATE REDUCTASE); monodehydroascorbate reductase (NADH) [AT3G09940.1]
A_84_P279900	AT5G39180	-1.21688	-0.635448		tair|germin-like protein, putative [AT5G39180.1]
A_84_P22952	AT2G46650	-1.21205	-0.412907	-	tair|B5 #1 (cytochrome b5 family protein #1); heme binding / transition metal ion binding [AT2G46650.1]
A_84_P249535	AT1G13340	-1.20802	-0.40294		tair|similar to unknown protein [Arabidopsis thaliana] (TAIR:AT1G34220.2); similar to unknown [Carica papaya] (GB:ABS01355.1); contains InterPro domain Protein of unknown function DUF292, eukaryotic (InterPro:IPR005061) [AT1G13340.1]
A_84_P277270	AT3G26440	-1.20696	-0.440596		tair|similar to unknown protein [Arabidopsis thaliana] (TAIR:AT1G13000.2); similar to unknown protein [Arabidopsis thaliana] (TAIR:AT1G13000.1); similar to unnamed protein product [Vitis vinifera] (GB:CAO42517.1); contains InterPro domain Protein of unkno
A_84_P764950	AT4G22517	-1.2039	-0.571385		tair|Encodes a Protease inhibitor/seed storage/LTP family protein [AT4G22517.1]
A_84_P791084	AT4G09215	-1.20334	-0.644579		ug|91-E010741-019-001-F12-T7R MPIZ-ADIS-019 Arabidopsis thaliana cDNA clone MPIZp768F121Q 5-PRIME, mRNA sequence [CB253682]
A_84_P13943	AT5G07460	-1.20193	-0.572093	-	tair|PMSR2 (PEPTIDEMETHIONINE SULFOXIDE REDUCTASE 2); peptide-methionine-(S)-S-oxide reductase [AT5G07460.1]
A_84_P22256	AT3G58990	-1.20155	-0.596476		tair|aconitase C-terminal domain-containing protein [AT3G58990.1]
A_84_P13407	AT1G18590	-1.20037	-0.59882		tair|sulfotransferase family protein [AT1G18590.1]
A_84_P18955	AT1G30850	-1.19775	-0.33525		tair|similar to unknown protein [Arabidopsis thaliana] (TAIR:AT2G34910.1); similar to unnamed protein product [Vitis vinifera] (GB:CAO15288.1) [AT1G30850.1]
A_84_P760629	AT3G04717	-1.19775	-1.10407		tair|Encodes a Wound-induced protein (WIP) family protein [AT3G04717.1]
A_84_P129536	AT3G50910	-1.197	-0.340004	-	tair|similar to unknown protein [Arabidopsis thaliana] (TAIR:AT5G66480.1); similar to hypothetical protein [Thellungiella halophila] (GB:ABB45854.1) [AT3G50910.1]
A_84_P177574	AT3G24900	-1.19583	-0.567419		tair|disease resistance family protein / LRR family protein [AT3G24900.1]
A_84_P757847	AT2G39518	-1.19582	0.23738	-	tair|Identical to UPF0497 membrane protein At2g39518 [Arabidopsis Thaliana] (GB:Q56X75); similar to integral membrane protein, putative [Arabidopsis thaliana] (TAIR:AT2G39530.1); similar to hypothetical protein [Vitis vinifera] (GB:CAN64094.1); contains I
A_84_P14974	AT5G44460	-1.19459	-0.36809	-	tair|calcium-binding protein, putative [AT5G44460.1]
A_84_P21945	AT1G32350	-1.19409	-0.728503		tair|AOX1D (ALTERNATIVE OXIDASE 1D); alternative oxidase [AT1G32350.1]
A_84_P575989	AT4G10860	-1.18421	-0.578895		tair|similar to unknown protein [Arabidopsis thaliana] (TAIR:AT4G10880.1) [AT4G10860.1]
A_84_P562774	AT5G12340	-1.18395	-0.376367	-	tair|similar to unknown protein [Arabidopsis thaliana] (TAIR:AT1G28190.1); similar to unnamed protein product [Vitis vinifera] (GB:CAO16848.1) [AT5G12340.1]
A_84_P824985	AT2G18670	-1.183	-0.349155		tair|zinc finger (C3HC4-type RING finger) family protein [AT2G18670.1]
A_84_P15651	AT3G63010	-1.18034	-0.330093	-	tair|ATGID1B/GID1B (GA INSENSITIVE DWARF1B); hydrolase [AT3G63010.1]
A_84_P17348	AT2G47000	-1.16805	-0.798922		tair|MDR4/PGP4 (P-GLYCOPROTEIN4); ATPase, coupled to transmembrane movement of substances / xenobiotic-transporting ATPase [AT2G47000.1]
A_84_P151098	AT1G70690	-1.16508	-0.77919		tair|kinase-related [AT1G70690.1]
A_84_P515865	AT5G26690	-1.16143	-1.0709		tair|heavy-metal-associated domain-containing protein [AT5G26690.1]
A_84_P764946	AT4G22505	-1.1603	-0.714431		tair|Encodes a Protease inhibitor/seed storage/LTP family protein [pseudogene] [AT4G22505.1]
A_84_P149018	AT4G39250	-1.16012	-0.558153	-	tair|DNA binding / transcription factor [AT4G39250.1]
A_84_P194694	AT2G38860	-1.15855	-0.616188		tair|YLS5 (yellow-leaf-specific gene 5) [AT2G38860.1]
A_84_P14010	AT5G39090	-1.15742	-0.29965	-	tair|transferase family protein [AT5G39090.1]
A_84_P19719	AT5G48290	-1.15332	-0.29379	-	tair|heavy-metal-associated domain-containing protein [AT5G48290.1]
A_84_P13955	AT5G11210	-1.15282	-0.230414	-	tair|ATGLR2.5 (Arabidopsis thaliana glutamate receptor 2.5) [AT5G11210.1]
A_84_P11494	AT1G67870	-1.15092	-0.599304	-	tair|glycine-rich protein [AT1G67870.1]
A_84_P11755	AT3G14990	-1.15032	-0.414087	-	tair|4-methyl-5(b-hydroxyethyl)-thiazole monophosphate biosynthesis protein, putative [AT3G14990.1]
A_84_P17794	AT5G39610	-1.14854	-0.32432		tair|ANAC092/ATNAC2/ATNAC6 (Arabidopsis NAC domain containing protein 92); protein heterodimerization/ protein homodimerization/ transcription factor [AT5G39610.1]
A_84_P11424	AT1G32700	-1.14721	-0.813224		tair|zinc-binding family protein [AT1G32700.1]
A_84_P17305	AT2G40740	-1.14618	-0.533776	-	tair|WRKY55 (WRKY DNA-binding protein 55); transcription factor [AT2G40740.1]
A_84_P21202	AT3G12830	-1.14569	-0.624556		tair|auxin-responsive family protein [AT3G12830.1]
A_84_P18624	AT4G38540	-1.14452	-0.707299		tair|monooxygenase, putative (MO2) [AT4G38540.1]
A_84_P565844	AT1G77810	-1.13932	-0.524273	-	tair|galactosyltransferase family protein [AT1G77810.1]
A_84_P812454	AT1G02930	-1.13905	-0.675117		tair|ATGSTF6 (EARLY RESPONSIVE TO DEHYDRATION 11); glutathione transferase [AT1G02930.1]
A_84_P507017	AT5G44990	-1.1372	-0.301338		tair|similar to unknown protein [Arabidopsis thaliana] (TAIR:AT4G19880.1); similar to Intracellular chloride channel [Medicago truncatula] (GB:ABC75353.2); contains InterPro domain Thioredoxin-like fold (InterPro:IPR012336); contains InterPro domain Gluta
A_84_P20656	AT5G46050	-1.13644	-0.801088		tair|ATPTR3/PTR3 (PEPTIDE TRANSPORTER PROTEIN 3); transporter [AT5G46050.1]
A_84_P16844	AT5G38250	-1.13449	-0.683297		tair|serine/threonine protein kinase, putative [AT5G38250.1]
A_84_P544339	AT5G64530	-1.13414	-0.0488479	-	tair|ANAC104/XND1 (Arabidopsis NAC domain containing protein 104); transcription factor [AT5G64530.1]
A_84_P585099	AT5G24200	-1.13399	-0.124199	-	tair|triacylglycerol lipase [AT5G24200.1]
A_84_P13831	AT4G23150	-1.13299	-0.562121		tair|protein kinase family protein [AT4G23150.1]
A_84_P19804	AT5G19880	-1.13091	-0.200098	-	tair|peroxidase, putative [AT5G19880.1]
A_84_P260800	AT4G19430	-1.13034	0.00924081	-	tair|unknown protein [AT4G19430.1]
A_84_P11224	AT5G52390	-1.13024	-0.0774368		tair|photoassimilate-responsive protein, putative [AT5G52390.1]
A_84_P20593	AT5G18350	-1.12737	-0.0920722	-	tair|disease resistance protein (TIR-NBS-LRR class), putative [AT5G18350.1]
A_84_P13503	AT2G34960	-1.12687	-0.58183		tair|CAT5 (CATIONIC AMINO ACID TRANSPORTER 5); cationic amino acid transmembrane transporter [AT2G34960.1]
A_84_P16574	AT3G57260	-1.12605	-0.615328		tair|BGL2 (PATHOGENESIS-RELATED PROTEIN 2); glucan 1,3-beta-glucosidase/ hydrolase, hydrolyzing O-glycosyl compounds [AT3G57260.1]
A_84_P11724	AT3G16150	-1.12545	-0.345872		tair|L-asparaginase, putative / L-asparagine amidohydrolase, putative [AT3G16150.1]
A_84_P191974	AT5G03210	-1.1212	-0.105251		tair|unknown protein [AT5G03210.1]
A_84_P12256	AT1G56710	-1.12023	-0.829754		tair|glycoside hydrolase family 28 protein / polygalacturonase (pectinase) family protein [AT1G56710.1]
A_84_P241225	AT5G39520	-1.11756	-0.159957		tair|similar to unknown protein [Arabidopsis thaliana] (TAIR:AT5G39530.1); similar to unnamed protein product [Vitis vinifera] (GB:CAO15021.1) [AT5G39520.1]
A_84_P545036	AT4G39795	-1.11755	-0.282089	-	tair|senescence-associated protein-related [AT4G39795.1]
A_84_P867949	AT4G12735	-1.11701	-0.243607		tair|similar to unknown protein [Arabidopsis thaliana] (TAIR:AT4G12731.1) [AT4G12735.1]
A_84_P17866	AT1G01680	-1.11699	-0.689849		tair|U-box domain-containing protein [AT1G01680.1]
A_84_P785340	AT1G56150	-1.11691	-1.07433		tair|auxin-responsive family protein [AT1G56150.1]
A_84_P11867	AT3G62040	-1.11626	-0.704009		tair|hydrolase [AT3G62040.1]
A_84_P13885	AT4G35190	-1.1162	-0.423933		tair|similar to unknown protein [Arabidopsis thaliana] (TAIR:AT2G37210.1); similar to unnamed protein product [Vitis vinifera] (GB:CAO47480.1); contains InterPro domain Conserved hypothetical protein CHP00730 (InterPro:IPR005269) [AT4G35190.1]
A_84_P762419	AT3G15518	-1.11599	-0.848218		tair|similar to hypothetical protein [Nicotiana benthamiana] (GB:BAF02554.1) [AT3G15518.1]
A_84_P11694	AT3G01830	-1.11529	-0.817078		tair|calmodulin-related protein, putative [AT3G01830.1]
A_84_P19247	AT3G07600	-1.11292	-0.380148	-	tair|heavy-metal-associated domain-containing protein [AT3G07600.1]
A_84_P766473	AT5G25260	-1.11153	-0.633894		tair|similar to unknown protein [Arabidopsis thaliana] (TAIR:AT5G25250.1); similar to unknown protein [Arabidopsis thaliana] (TAIR:AT5G64870.1); similar to unnamed protein product [Vitis vinifera] (GB:CAO44306.1); similar to hypothetical protein [Vitis vi
A_84_P16352	AT2G30140	-1.11127	-0.510527		tair|UDP-glucoronosyl/UDP-glucosyl transferase family protein [AT2G30140.1]
A_84_P23077	AT1G26390	-1.1099	-0.737724		tair|FAD-binding domain-containing protein [AT1G26390.1]
A_84_P22344	AT4G23280	-1.10909	-0.570333	-	tair|protein kinase, putative [AT4G23280.1]
A_84_P11795	AT3G45290	-1.10884	-0.851812		tair|MLO3 (MILDEW RESISTANCE LOCUS O 3); calmodulin binding [AT3G45290.1]
A_84_P820158	AT2G18050	-1.10703	-0.569729		tair|HIS1-3 (HISTONE H1-3); DNA binding [AT2G18050.1]
A_84_P21553	AT5G25110	-1.1063	-0.3507		tair|CIPK25 (CBL-INTERACTING PROTEIN KINASE 25); kinase [AT5G25110.1]
A_84_P767658	AT5G55420	-1.10548	-0.863233		tair|Encodes a Protease inhibitor/seed storage/LTP family protein [pseudogene] [AT5G55420.1]
A_84_P241449	AT1G28190	-1.10393	-0.468576	-	tair|similar to unknown protein [Arabidopsis thaliana] (TAIR:AT5G12340.1); similar to unknown [Picea sitchensis] (GB:ABK21062.1) [AT1G28190.1]
A_84_P13998	AT5G33290	-1.10331	-0.753848		tair|XGD1 (XYLOGALACTURONAN DEFICIENT 1); catalytic [AT5G33290.1]
A_84_P17984	AT1G60730	-1.10301	-0.397911		tair|aldo/keto reductase family protein [AT1G60730.1]
A_84_P141619	AT1G66870	-1.10207	-0.421106		tair|glycosyl hydrolase family protein 17 [AT1G66870.1]
A_84_P815218	AT4G15530	-1.10125	-0.427615	-	tair|PPDK (PYRUVATE ORTHOPHOSPHATE DIKINASE); kinase/ pyruvate, phosphate dikinase [AT4G15530.1]
A_84_P14958	AT5G40010	-1.09779	-0.442645		tair|AATP1 (AAA-ATPASE 1); ATP binding / ATPase [AT5G40010.1]
A_84_P23633	AT1G43910	-1.09652	-0.325261	-	tair|AAA-type ATPase family protein [AT1G43910.1]
A_84_P15945	AT5G51070	-1.09579	-0.640839		tair|ERD1 (EARLY RESPONSIVE TO DEHYDRATION 1); ATP binding / ATPase [AT5G51070.1]
A_84_P12994	AT5G06730	-1.09573	-0.304372		tair|peroxidase, putative [AT5G06730.1]
A_84_P737368	AT1G36622	-1.09494	-0.304024		tair|similar to unknown protein [Arabidopsis thaliana] (TAIR:AT1G36640.1) [AT1G36622.1]
A_84_P227579	AT4G15540	-1.09486	-0.385871	-	tair|nodulin-related [AT4G15540.1]
A_84_P23981	AT1G01140	-1.09447	-0.464928	-	tair|CIPK9 (CBL-INTERACTING PROTEIN KINASE 9); kinase [AT1G01140.1]
A_84_P23164	AT3G50260	-1.09256	-0.53162		tair|ATERF#011/CEJ1 (COOPERATIVELY REGULATED BY ETHYLENE AND JASMONATE 1); DNA binding / transcription factor [AT3G50260.1]
A_84_P14978	AT5G45380	-1.08881	-0.749729		tair|sodium:solute symporter family protein [AT5G45380.1]
A_84_P17152	AT1G21400	-1.08733	-0.33841	-	tair|2-oxoisovalerate dehydrogenase, putative / 3-methyl-2-oxobutanoate dehydrogenase, putative / branched-chain alpha-keto acid dehydrogenase E1 alpha subunit, putative [AT1G21400.1]
A_84_P12601	AT2G42350	-1.08634	-0.538018		tair|zinc finger (C3HC4-type RING finger) family protein [AT2G42350.1]
A_84_P113912	AT4G00670	-1.08364	-0.644963		tair|DNA binding [AT4G00670.1]
A_84_P787318	AT4G37295	-1.08259	-0.265783	-	tair|unknown protein [AT4G37295.1]
A_84_P20893	AT1G77920	-1.08245	-0.453238	-	tair|bZIP family transcription factor [AT1G77920.1]
A_84_P511702	AT1G53625	-1.0815	-0.73491		tair|unknown protein [AT1G53625.1]
A_84_P12963	AT4G15440	-1.08017	-0.509949		tair|HPL1 (HYDROPEROXIDE LYASE 1); heme binding / iron ion binding / monooxygenase [AT4G15440.1]
A_84_P290004	AT4G21850	-1.07369	-0.225858	-	tair|methionine sulfoxide reductase domain-containing protein / SeIR domain-containing protein [AT4G21850.1]
A_84_P292144	AT3G23550	-1.07365	-0.818891		tair|MATE efflux family protein [AT3G23550.1]
A_84_P16839	AT5G36970	-1.07182	-0.574475		tair|NHL25 (NDR1/HIN1-LIKE 25) [AT5G36970.1]
A_84_P21354	AT4G08290	-1.07082	-0.351159		tair|nodulin MtN21 family protein [AT4G08290.1]
A_84_P586971	AT5G59050	-1.07002	-0.213519	-	tair|similar to unknown [Populus trichocarpa] (GB:ABK92460.1) [AT5G59050.1]
A_84_P19576	AT4G39940	-1.0697	-0.484024	-	tair|AKN2 (APS-KINASE 2); ATP binding / kinase/ transferase, transferring phosphorus-containing groups [AT4G39940.1]
A_84_P16851	AT5G40240	-1.06958	-0.53072		tair|nodulin MtN21 family protein [AT5G40240.1]
A_84_P582597	AT1G09932	-1.0653	-0.861908		tair|phosphoglycerate/bisphosphoglycerate mutase-related [AT1G09932.1]
A_84_P19294	AT1G26380	-1.06247	-0.367917		tair|FAD-binding domain-containing protein [AT1G26380.1]
A_84_P200084	AT5G22090	-1.0598	-0.309836	-	tair|similar to unnamed protein product [Vitis vinifera] (GB:CAO67470.1) [AT5G22090.1]
A_84_P537274	AT1G66600	-1.05822	-0.685218		tair|WRKY63 (WRKY DNA-binding protein 63); transcription factor [AT1G66600.1]
A_84_P21390	AT4G21200	-1.05819	-0.406313	-	tair|ATGA2OX8 (GIBBERELLIN 2-OXIDASE 8); gibberellin 2-beta-dioxygenase [AT4G21200.1]
A_84_P606349	AT4G28460	-1.0563	-0.379811		tair|unknown protein [AT4G28460.1]
A_84_P21308	AT1G21550	-1.05539	-0.420549		tair|calcium-binding protein, putative [AT1G21550.1]
A_84_P21760	AT1G03940	-1.05523	-0.110601		tair|transferase family protein [AT1G03940.1]
A_84_P541993	AT2G27310	-1.05514	-0.673539		tair|F-box family protein [AT2G27310.1]
A_84_P20984	AT1G02850	-1.05405	-0.62065		tair|glycosyl hydrolase family 1 protein [AT1G02850.1]
A_84_P15646	AT3G61890	-1.0527	-0.320155	-	tair|ATHB-12 (ARABIDOPSIS THALIANA HOMEOBOX PROTEIN 12); transcription factor [AT3G61890.1]
A_84_P15416	AT2G36970	-1.04745	-0.894539		tair|UDP-glucoronosyl/UDP-glucosyl transferase family protein [AT2G36970.1]
A_84_P223559	AT2G14560	-1.04652	-2.08374	+	tair|similar to unknown protein [Arabidopsis thaliana] (TAIR:AT1G33840.1); similar to unnamed protein product [Vitis vinifera] (GB:CAO48825.1); contains InterPro domain Protein of unknown function DUF567 (InterPro:IPR007612) [AT2G14560.1]
A_84_P20247	AT3G21780	-1.04611	-0.735767		tair|UGT71B6 (UDP-GLUCOSYL TRANSFERASE 71B6); UDP-glycosyltransferase/ abscisic acid glucosyltransferase/ transferase, transferring glycosyl groups [AT3G21780.1]
A_84_P844839	AT4G39030	-1.04557	-0.369534	-	tair|EDS5 (ENHANCED DISEASE SUSCEPTIBILITY 5); antiporter/ transporter [AT4G39030.1]
A_84_P91089	AT5G39100	-1.04535	-0.583362		tair|GLP6 (GERMIN-LIKE PROTEIN 6); manganese ion binding / metal ion binding / nutrient reservoir [AT5G39100.1]
A_84_P17028	AT1G62560	-1.04231	-0.407993	-	tair|flavin-containing monooxygenase family protein / FMO family protein [AT1G62560.1]
A_84_P514938	AT5G19875	-1.04156	-0.381524		tair|similar to unknown protein [Arabidopsis thaliana] (TAIR:AT2G31940.1); similar to hypothetical protein MtrDRAFT_AC155880g29v2 [Medicago truncatula] (GB:ABN08129.1) [AT5G19875.1]
A_84_P11332	AT1G17615	-1.04147	-0.00280905	-	tair|disease resistance protein (TIR-NBS class), putative [AT1G17615.1]
A_84_P10330	AT5G65600	-1.03991	-0.327032	-	tair|legume lectin family protein / protein kinase family protein [AT5G65600.1]
A_84_P19414	AT3G57680	-1.0387	-0.271725	-	tair|peptidase S41 family protein [AT3G57680.1]
A_84_P23446	AT5G25390	-1.03814	-0.00599915	-	tair|SHN2 (SHINE2); DNA binding / transcription factor [AT5G25390.1]
A_84_P280890	AT3G10320	-1.03727	-0.165462		tair|similar to unknown protein [Arabidopsis thaliana] (TAIR:AT2G41640.1); similar to unnamed protein product [Vitis vinifera] (GB:CAO23616.1); contains InterPro domain Protein of unknown function DUF563 (InterPro:IPR007657) [AT3G10320.1]
A_84_P67134	AT5G64550	-1.03689	-0.70881		tair|loricrin-related [AT5G64550.1]
A_84_P22084	AT3G11580	-1.03684	-0.62689		tair|DNA-binding protein, putative [AT3G11580.1]
A_84_P220458	AT4G23610	-1.03645	-0.927086		tair|similar to unknown protein [Arabidopsis thaliana] (TAIR:AT3G54200.1); similar to unnamed protein product [Vitis vinifera] (GB:CAO39657.1); similar to hypothetical protein [Vitis vinifera] (GB:CAN73280.1) [AT4G23610.1]
A_84_P231229	AT4G21930	-1.03618	-0.210841	-	tair|similar to unknown protein [Arabidopsis thaliana] (TAIR:AT1G61930.1); similar to unnamed protein product [Vitis vinifera] (GB:CAO17934.1); contains InterPro domain Protein of unknown function DUF584 (InterPro:IPR007608) [AT4G21930.1]
A_84_P12058	AT5G08640	-1.0352	-0.0205641		tair|FLS (FLAVONOL SYNTHASE) [AT5G08640.1]
A_84_P867831	AT3G03870	-1.03478	-0.431913		tair|similar to unknown protein [Arabidopsis thaliana] (TAIR:AT5G18130.1); similar to unknown [Medicago truncatula] (GB:ABK28852.1) [AT3G03870.2]
A_84_P188254	AT4G23140	-1.03112	-1.1257		tair|CRK6 (CYSTEINE-RICH RLK 6); kinase [AT4G23140.1]
A_84_P784686	AT5G23010	-1.0289	-0.489443	-	tair|MAM1 (2-isopropylmalate synthase 3); 2-isopropylmalate synthase [AT5G23010.1]
A_84_P21578	AT5G39670	-1.02534	-0.160283	-	tair|calcium-binding EF hand family protein [AT5G39670.1]
A_84_P135385	AT4G05020	-1.02525	-0.289186	-	tair|NDB2 (NAD(P)H DEHYDROGENASE B2); disulfide oxidoreductase [AT4G05020.1]
A_84_P550411	AT5G20190	-1.0249	-0.599336		tair|binding [AT5G20190.1]
A_84_P251265	AT1G63720	-1.02391	-0.491704		tair|similar to hydroxyproline-rich glycoprotein family protein [Arabidopsis thaliana] (TAIR:AT5G52430.1); similar to unknown [Thellungiella halophila] (GB:ABJ98061.1) [AT1G63720.1]
A_84_P251685	AT1G03170	-1.02364	0.0730211	-	tair|similar to unknown protein [Arabidopsis thaliana] (TAIR:AT4G02810.1); similar to unnamed protein product [Vitis vinifera] (GB:CAO22484.1) [AT1G03170.1]
A_84_P556555	AT5G02490	-1.02311	-0.502695		tair|heat shock cognate 70 kDa protein 2 (HSC70-2) (HSP70-2) [AT5G02490.1]
A_84_P18656	AT5G02780	-1.0229	-0.287561	-	tair|In2-1 protein, putative [AT5G02780.1]
A_84_P16816	AT5G23020	-1.0206	-0.755535		tair|IMS2/MAM-L/MAM3 (METHYLTHIOALKYMALATE SYNTHASE-LIKE); 2-isopropylmalate synthase/ methylthioalkylmalate synthase [AT5G23020.1]
A_84_P18416	AT3G46080	-1.01999	-0.233132		tair|zinc finger (C2H2 type) family protein [AT3G46080.1]
A_84_P15809	AT4G37010	-1.01725	-0.481811		tair|caltractin, putative / centrin, putative [AT4G37010.1]
A_84_P851136	AT1G61420	-1.01448	-0.424715	-	tair|S-locus lectin protein kinase family protein [AT1G61420.1]
A_84_P250315	AT2G18660	-1.0142	-1.37947		tair|EXLB3 (EXPANSIN-LIKE B3 PRECURSOR) [AT2G18660.1]
A_84_P109442	AT3G52180	-1.01253	-0.617631		tair|ATPTPKIS1/DSP4/SEX4 (STARCH-EXCESS 4); polysaccharide binding / protein tyrosine/serine/threonine phosphatase [AT3G52180.1]
A_84_P305160	AT1G25370	-1.01127	-0.729652		tair|similar to unknown protein [Arabidopsis thaliana] (TAIR:AT1G68340.1); similar to unnamed protein product [Vitis vinifera] (GB:CAO68084.1); contains InterPro domain Protein of unknown function DUF1639 (InterPro:IPR012438) [AT1G25370.1]
A_84_P21022	AT2G15480	-1.01003	-0.556931		tair|UGT73B5 (UDP-GLUCOSYL TRANSFERASE 73B5); UDP-glycosyltransferase/ transferase, transferring glycosyl groups [AT2G15480.1]
A_84_P829727	AT5G13320	-1.00976	-0.153006	-	tair|PBS3 (AVRPPHB SUSCEPTIBLE 3) [AT5G13320.1]
A_84_P20780	AT1G03495	-1.00831	-0.256235		tair|transferase [AT1G03495.1]
A_84_P20761	AT5G09220	-1.0064	-0.435713		tair|AAP2 (AMINO ACID PERMEASE 2); amino acid transmembrane transporter [AT5G09220.1]
A_84_P22797	AT1G33030	-1.00617	-0.591222		tair|O-methyltransferase family 2 protein [AT1G33030.1]
A_84_P539272	AT1G76530	-1.00547	0.0838647	-	tair|auxin efflux carrier family protein [AT1G76530.1]
A_84_P228659	AT2G32190	-1.00132	-0.603487		tair|similar to unknown protein [Arabidopsis thaliana] (TAIR:AT2G32210.1); similar to unknown [Populus trichocarpa] (GB:ABK92801.1); contains domain PD188784 (PD188784) [AT2G32190.1]
A_84_P14218	AT1G65610	-1.00097	-0.236614		tair|ATGH9A2/KOR2 (ARABIDOPSIS THALIANA GLYCOSYL HYDROLASE 9A2); hydrolase, hydrolyzing O-glycosyl compounds [AT1G65610.1]
A_84_P529548	AT2G16890	-1.00091	0.0952226	-	tair|UDP-glucoronosyl/UDP-glucosyl transferase family protein [AT2G16890.2]
Symbols (+ and -) show statistical significance of the interaction effect (adjusted p-value ≤ 0.001). +, fold change that is significantly larger in AOpro(wt)-AO plants than in AOpro(mut)-AO plants; -, fold change that is significantly smaller in AOpro(wt)-AO plants than in AOpro(mut)-AO plants.
