# Supplementary material for: Arabidopsis nitrate-induced aspartate oxidase gene expression is necessary to maintain metabolic balance under nitrogen nutrient fluctuation
Source: Commun Biol. 2022 May 9;5:432. doi: 10.1038/s42003-022-03399-5 (PMC9085827; doi:10.1038/s42003-022-03399-5)
Supplement: Supplementary file 13 — Supplementary Data 11 [file 42003_2022_3399_MOESM13_ESM.xlsx]

## Sheet: Sheet1
Supplementary Data 11 Genes activated by KNO3 supply post-N starvation in AOpro(mut)-AO plants
Probe name	AGI code	Log2 fold change in AOpro(wt)-AO plants	Log2 fold change in AOpro(mut)-AO plants	Interaction effect genotype x treatment	Description
A_84_P233609	AT5G62080	0.859064	3.20638	-	tair|protease inhibitor/seed storage/lipid transfer protein (LTP) family protein [AT5G62080.1]
A_84_P20998	AT1G35140	3.68347	3.10005		tair|PHI-1 (PHOSPHATE-INDUCED 1) [AT1G35140.1]
A_84_P20470	AT1G21910	3.76707	2.94993		tair|AP2 domain-containing transcription factor family protein [AT1G21910.1]
A_84_P512655	AT1G77640	2.92029	2.41026		tair|AP2 domain-containing transcription factor, putative [AT1G77640.1]
A_84_P22542	AT5G44540	0.541439	2.39946		tair|tapetum-specific protein-related [AT5G44540.1]
A_84_P109472	AT2G47770	0.288167	2.26477		tair|benzodiazepine receptor-related [AT2G47770.1]
A_84_P56070	AT5G52160	0.298199	1.91553		tair|protease inhibitor/seed storage/lipid transfer protein (LTP) family protein [AT5G52160.1]
A_84_P18029	AT1G10550	2.74832	1.90188		tair|XTH33 (xyloglucan:xyloglucosyl transferase 33); hydrolase, acting on glycosyl bonds [AT1G10550.1]
A_84_P258120	AT1G75830	0.0322433	1.85947		tair|LCR67/PDF1.1 (Low-molecular-weight cysteine-rich 67) [AT1G75830.1]
A_84_P17859	AT5G57560	3.20884	1.84869		tair|TCH4 (TOUCH 4); hydrolase, acting on glycosyl bonds / xyloglucan:xyloglucosyl transferase [AT5G57560.1]
A_84_P18639	AT4G16270	0.52025	1.8205		tair|peroxidase 40 (PER40) (P40) [AT4G16270.1]
A_84_P13987	AT5G25190	2.51738	1.81718		tair|ethylene-responsive element-binding protein, putative [AT5G25190.1]
A_84_P268790	AT5G43350	0.125013	1.79515		tair|ATPT1 (PHOSPHATE TRANSPORTER 1); carbohydrate transmembrane transporter/ phosphate transmembrane transporter/ sugar:hydrogen ion symporter [AT5G43350.1]
A_84_P19758	AT5G59310	0.0471239	1.75658		tair|LTP4 (LIPID TRANSFER PROTEIN 4); lipid binding [AT5G59310.1]
A_84_P57250	AT1G80160	0.676612	1.75433		tair|lactoylglutathione lyase family protein / glyoxalase I family protein [AT1G80160.1]
A_84_P186914	AT3G11480	0.683449	1.75413		tair|BSMT1; S-adenosylmethionine-dependent methyltransferase [AT3G11480.1]
A_84_P808177	AT5G59320	1.04623	1.74		tair|LTP3 (LIPID TRANSFER PROTEIN 3); lipid binding [AT5G59320.1]
A_84_P13883	AT4G34850	0.361238	1.72136	-	tair|chalcone and stilbene synthase family protein [AT4G34850.1]
A_84_P863265	AT4G12550	0.235665	1.67467		tair|AIR1 (Auxin-Induced in Root cultures 1); lipid binding [AT4G12550.1]
A_84_P21280	AT3G52130	0.375962	1.64894	-	tair|protease inhibitor/seed storage/lipid transfer protein (LTP) family protein [AT3G52130.1]
A_84_P211958	AT5G43580	-0.432238	1.6154		tair|serine-type endopeptidase inhibitor [AT5G43580.1]
A_84_P18566	AT4G24570	2.24268	1.60152		tair|mitochondrial substrate carrier family protein [AT4G24570.1]
A_84_P811894	AT4G08950	2.61326	1.59849		tair|phosphate-responsive protein, putative (EXO) [AT4G08950.1]
A_84_P21146	AT3G07450	0.366243	1.53544	-	tair|protease inhibitor/seed storage/lipid transfer protein (LTP) family protein [AT3G07450.1]
A_84_P10518	AT1G50040	2.61729	1.52779		tair|similar to unknown protein [Arabidopsis thaliana] (TAIR:AT3G19680.1); similar to unnamed protein product [Vitis vinifera] (GB:CAO61535.1); contains InterPro domain Protein of unknown function DUF1005 (InterPro:IPR010410) [AT1G50040.1]
A_84_P12640	AT3G01420	0.284602	1.51626		tair|ALPHA-DOX1 (ALPHA-DIOXYGENASE 1) [AT3G01420.1]
A_84_P19368	AT3G47340	1.12272	1.50853		tair|ASN1 (DARK INDUCIBLE 6) [AT3G47340.1]
A_84_P78199	AT5G25240	1.75712	1.48762		tair|similar to NHL repeat-containing protein [Arabidopsis thaliana] (TAIR:AT5G14890.1); similar to unnamed protein product [Vitis vinifera] (GB:CAO67727.1) [AT5G25240.1]
A_84_P852477	AT5G35660	0.123404	1.48247		tair|pseudogene similar to protease inhibitor/seed storage/lipid transfer protein (LTP) family protein [AT5G35660.1]
A_84_P819307	AT2G43590	1.15932	1.46855		tair|chitinase, putative [AT2G43590.1]
A_84_P767554	AT5G59330	0.162228	1.4577	-	tair|Encodes a Protease inhibitor/seed storage/LTP family protein [pseudogene] [AT5G59330.1]
A_84_P14930	AT5G24820	0.264391	1.42951	-	tair|aspartyl protease family protein [AT5G24820.1]
A_84_P10083	AT4G30290	0.845743	1.38178		tair|ATXTH19 (XYLOGLUCAN ENDOTRANSGLUCOSYLASE/HYDROLASE 19); hydrolase, acting on glycosyl bonds [AT4G30290.1]
A_84_P22839	AT1G73260	0.183762	1.37553		tair|trypsin and protease inhibitor family protein / Kunitz family protein [AT1G73260.1]
A_84_P11587	AT2G39800	1.7854	1.367		tair|P5CS1 (DELTA1-PYRROLINE-5-CARBOXYLATE SYNTHASE 1) [AT2G39800.1]
A_84_P13426	AT1G57750	0.295105	1.36313		tair|CYP96A15/MAH1 (MID-CHAIN ALKANE HYDROXYLASE 1); oxygen binding [AT1G57750.1]
A_84_P839865	AT5G33355	1.62952	1.36048		tair|Encodes a defensin-like (DEFL) family protein. [AT5G33355.1]
A_84_P812535	AT4G11650	0.163683	1.35605		tair|ATOSM34 (OSMOTIN 34) [AT4G11650.1]
A_84_P212828	AT4G30280	1.44606	1.34577		tair|ATXTH18/XTH18 (XYLOGLUCAN ENDOTRANSGLUCOSYLASE/HYDROLASE 18); hydrolase, acting on glycosyl bonds [AT4G30280.1]
A_84_P24111	AT1G62940	0.108461	1.33856	-	tair|4-coumarate--CoA ligase family protein / 4-coumaroyl-CoA synthase family protein [AT1G62940.1]
A_84_P11470	AT1G66400	1.52459	1.33842		tair|calmodulin-related protein, putative [AT1G66400.1]
A_84_P769609	AT5G53048	0.448683	1.30512	-	tair|other RNA [AT5G53048.1]
A_84_P818265	AT4G32480	1.59859	1.29686		tair|similar to unknown protein [Arabidopsis thaliana] (TAIR:AT2G20670.1); similar to unnamed protein product [Vitis vinifera] (GB:CAO69754.1); contains InterPro domain Protein of unknown function DUF506, plant (InterPro:IPR006502) [AT4G32480.1]
A_84_P296724	AT5G51190	0.907292	1.28766		tair|AP2 domain-containing transcription factor, putative [AT5G51190.1]
A_84_P767553	AT5G37940	-0.139924	1.28415	-	tair|NADP-dependent oxidoreductase, putative [AT5G37940.1]
A_84_P560054	AT4G29905	1.86103	1.2819	+	tair|similar to unknown protein [Arabidopsis thaliana] (TAIR:AT5G57123.1); similar to hypothetical protein MtrDRAFT_AC148819g4v2 [Medicago truncatula] (GB:ABD28467.1); contains domain Glucocorticoid receptor-like (DNA-binding domain) (SSF57716) [AT4G29905
A_84_P93089	AT1G13650	0.752336	1.25807		tair|similar to 18S pre-ribosomal assembly protein gar2-related [Arabidopsis thaliana] (TAIR:AT2G03810.4); similar to 18S pre-ribosomal assembly protein gar2-related [Arabidopsis thaliana] (TAIR:AT2G03810.2); similar to 18S pre-ribosomal assembly protein
A_84_P20325	AT3G50060	1.46834	1.25797		tair|MYB77; DNA binding / transcription factor [AT3G50060.1]
A_84_P117852	AT1G02380	1.78966	1.24894		tair|similar to unknown protein [Arabidopsis thaliana] (TAIR:AT4G01960.1); similar to hypothetical protein MtrDRAFT_AC173289g6v1 [Medicago truncatula] (GB:ABN09095.1) [AT1G02380.1]
A_84_P20293	AT3G12500	-0.191588	1.24872		tair|ATHCHIB (BASIC CHITINASE); chitinase [AT3G12500.1]
A_84_P19256	AT3G09220	0.183503	1.24201		tair|LAC7 (laccase 7); copper ion binding / oxidoreductase [AT3G09220.1]
A_84_P12143	AT5G45340	1.30904	1.20547		tair|CYP707A3 (cytochrome P450, family 707, subfamily A, polypeptide 3); oxygen binding [AT5G45340.1]
A_84_P16275	AT2G40010	0.711798	1.19279		tair|60S acidic ribosomal protein P0 (RPP0A) [AT2G40010.1]
A_84_P16437	AT3G09870	1.20813	1.16535		tair|auxin-responsive family protein [AT3G09870.1]
A_84_P10863	AT3G48520	0.0131047	1.15482		tair|CYP94B3 (cytochrome P450, family 94, subfamily B, polypeptide 3); oxygen binding [AT3G48520.1]
A_84_P21029	AT2G16910	0.137434	1.14493	-	tair|AMS (ABORTED MICROSPORES); DNA binding / transcription factor [AT2G16910.1]
A_84_P847302	AT3G60140	0.778185	1.14466		tair|DIN2 (DARK INDUCIBLE 2); hydrolase, hydrolyzing O-glycosyl compounds [AT3G60140.1]
A_84_P18829	AT5G62920	2.67745	1.14036	+	tair|ARR6 (RESPONSE REGULATOR 6); transcription regulator/ two-component response regulator [AT5G62920.1]
A_84_P816739	AT1G44970	0.294543	1.13304		tair|peroxidase, putative [AT1G44970.1]
A_84_P766550	AT5G25130	1.7425	1.13286	+	tair|CYP71B12 (cytochrome P450, family 71, subfamily B, polypeptide 12); oxygen binding [AT5G25130.1]
A_84_P828978	AT3G45960	2.28219	1.1327		tair|ATEXLA3 (ARABIDOPSIS THALIANA EXPANSIN-LIKE A3) [AT3G45960.2]
A_84_P15741	AT4G27280	0.944845	1.13149		tair|calcium-binding EF hand family protein [AT4G27280.1]
A_84_P11798	AT3G45970	2.55596	1.10849	+	tair|ATEXLA1 (ARABIDOPSIS THALIANA EXPANSIN-LIKE A1) [AT3G45970.1]
A_84_P15250	AT1G66760	1.39479	1.10056		tair|MATE efflux family protein [AT1G66760.2]
A_84_P132645	AT2G20670	1.81456	1.09815		tair|similar to unknown protein [Arabidopsis thaliana] (TAIR:AT4G32480.1); similar to unnamed protein product [Vitis vinifera] (GB:CAO69754.1); contains InterPro domain Protein of unknown function DUF506, plant (InterPro:IPR006502) [AT2G20670.1]
A_84_P16121	AT1G43160	-0.170919	1.09814		tair|RAP2.6 (related to AP2 6); DNA binding / transcription factor [AT1G43160.1]
A_84_P786477	AT5G05220	0.184459	1.09412		tair|similar to hypothetical protein [Vitis vinifera] (GB:CAN82940.1) [AT5G05220.1]
A_84_P155535	AT5G56100	1.27328	1.09165		tair|glycine-rich protein / oleosin [AT5G56100.1]
A_84_P17332	AT2G01850	1.49117	1.08116		tair|EXGT-A3 (endo-xyloglucan transferase A3); hydrolase, acting on glycosyl bonds / xyloglucan:xyloglucosyl transferase [AT2G01850.1]
A_84_P14045	AT5G48430	0.0280269	1.07287		tair|aspartic-type endopeptidase/ pepsin A [AT5G48430.1]
A_84_P229609	AT4G01950	1.43981	1.06794		tair|ATGPAT3/GPAT3 (GLYCEROL-3-PHOSPHATE ACYLTRANSFERASE 3); acyltransferase [AT4G01950.1]
A_84_P13727	AT3G54810	1.1167	1.06362		tair|BME3/BME3-ZF (BLUE MICROPYLAR END3); transcription factor [AT3G54810.1]
A_84_P56760	AT3G19680	1.34939	1.06336		tair|similar to unknown protein [Arabidopsis thaliana] (TAIR:AT1G50040.1); similar to unnamed protein product [Vitis vinifera] (GB:CAO61535.1); contains InterPro domain Protein of unknown function DUF1005 (InterPro:IPR010410) [AT3G19680.1]
A_84_P307510	AT4G08040	2.09547	1.0632		tair|ACS11 (1-Amino-cyclopropane-1-carboxylate synthase 11); 1-aminocyclopropane-1-carboxylate synthase [AT4G08040.1]
A_84_P528334	AT5G50915	1.95402	1.05981	+	tair|basic helix-loop-helix (bHLH) family protein [AT5G50915.1]
A_84_P268090	AT2G01300	1.638	1.0567		tair|similar to unknown protein [Arabidopsis thaliana] (TAIR:AT1G15010.1); similar to unnamed protein product [Vitis vinifera] (GB:CAO42242.1) [AT2G01300.1]
A_84_P769350	AT5G54165	-0.293987	1.05664		tair|unknown protein [AT5G54165.1]
A_84_P53340	AT4G15670	2.23751	1.05217	+	tair|glutaredoxin family protein [AT4G15670.1]
A_84_P17009	AT1G20823	0.634034	1.03337		tair|zinc finger (C3HC4-type RING finger) family protein [AT1G20823.1]
A_84_P20170	AT2G01890	-0.147108	1.01155	-	tair|PAP8 (PURPLE ACID PHOSPHATASE PRECURSOR); acid phosphatase/ protein serine/threonine phosphatase [AT2G01890.1]
A_84_P81799	AT2G28190	-0.0468027	1.01126	-	tair|CSD2 (COPPER/ZINC SUPEROXIDE DISMUTASE 2); copper, zinc superoxide dismutase [AT2G28190.1]
A_84_P21831	AT1G15380	0.446909	1.00762		tair|lactoylglutathione lyase family protein / glyoxalase I family protein [AT1G15380.1]
A_84_P131376	AT5G19190	2.05964	1.0076	+	tair|similar to unknown protein [Arabidopsis thaliana] (TAIR:AT3G06070.1); similar to unnamed protein product [Vitis vinifera] (GB:CAO71112.1) [AT5G19190.1]
Symbols (+ and -) show statistical significance of the interaction effect (adjusted p-value ≤ 0.001). +, fold change that is significantly larger in AOpro(wt)-AO plants than in AOpro(mut)-AO plants; -, fold change that is significantly smaller in AOpro(wt)-AO plants than in AOpro(mut)-AO plants.
