# Supplementary material for: Arabidopsis nitrate-induced aspartate oxidase gene expression is necessary to maintain metabolic balance under nitrogen nutrient fluctuation
Source: Commun Biol. 2022 May 9;5:432. doi: 10.1038/s42003-022-03399-5 (PMC9085827; doi:10.1038/s42003-022-03399-5)
Supplement: Supplementary file 14 — Supplementary Data 12 [file 42003_2022_3399_MOESM14_ESM.xlsx]

## Sheet: Sheet1
Supplementary Data 12 Genes repressed by KNO3 supply post-N starvation in AOpro(mut)-AO plants
Probe name	AGI code	Log2 fold change in AOpro(wt)-AO plants	Log2 fold change in AOpro(mut)-AO plants	Interaction effect genotype x treatment	Description
A_84_P15628	AT3G57240	-0.325189	-1.65133		tair|BG3 (BETA-1,3-GLUCANASE 3); hydrolase, hydrolyzing O-glycosyl compounds [AT3G57240.1]
A_84_P128706	AT3G48080	-0.514177	-1.45868	+	tair|lipase class 3 family protein / disease resistance protein-related [AT3G48080.1]
A_84_P216038	AT4G14400	-0.456066	-1.38424	+	tair|ACD6 (ACCELERATED CELL DEATH 6); protein binding [AT4G14400.1]
A_84_P51550	AT2G40750	-0.364639	-1.34154	+	tair|WRKY54 (WRKY DNA-binding protein 54); transcription factor [AT2G40750.1]
A_84_P186924	AT1G65790	-0.69134	-1.32968		tair|ARK1 (A. THALIANA RECEPTOR KINASE I); kinase [AT1G65790.1]
A_84_P125601	AT3G22240	-0.393767	-1.31202	+	tair|unknown protein [AT3G22240.1]
A_84_P788748	AT1G13470	-0.508336	-1.29979		tair|similar to unknown protein [Arabidopsis thaliana] (TAIR:AT1G13520.1); similar to unnamed protein product [Vitis vinifera] (GB:CAO42040.1); contains InterPro domain Protein of unknown function DUF1262 (InterPro:IPR010683) [AT1G13470.1]
A_84_P812910	AT3G22235	-0.341059	-1.29679	+	tair|unknown protein [AT3G22235.1]
A_84_P524502	AT3G59900	0.0291201	-1.27051	+	tair|(ARGOS); unknown protein [AT3G59900.1]
A_84_P17317	AT2G46430	-0.841161	-1.25228		tair|ATCNGC3 (CYCLIC NUCLEOTIDE GATED CHANNEL 3); calmodulin binding / cyclic nucleotide binding / ion channel [AT2G46430.1]
A_84_P16903	AT5G54610	-0.516069	-1.23261		tair|ANK (ANKYRIN); protein binding [AT5G54610.1]
A_84_P13567	AT2G47130	-0.853617	-1.19573		tair|short-chain dehydrogenase/reductase (SDR) family protein [AT2G47130.1]
A_84_P10528	AT1G51800	-0.945104	-1.16519		tair|leucine-rich repeat protein kinase, putative [AT1G51800.1]
A_84_P19220	AT2G39210	-0.894223	-1.1387		tair|nodulin family protein [AT2G39210.1]
A_84_P19706	AT5G45000	-0.372492	-1.13646	+	tair|transmembrane receptor [AT5G45000.1]
A_84_P264940	AT4G05040	-0.38551	-1.12814	+	tair|ankyrin repeat family protein [AT4G05040.1]
A_84_P18907	AT1G02360	-0.210262	-1.1086	+	tair|chitinase, putative [AT1G02360.1]
A_84_P579146	AT1G58602	-0.791296	-1.10828		tair|disease resistance protein (CC-NBS-LRR class), putative [AT1G58602.1]
A_84_P853286	AT2G13800	-0.476113	-1.1023	+	tc|NM_126956 ATSERK5; ATP binding {Arabidopsis thaliana} (exp=-1; wgp=0; cg=0), partial (21%) [TC308292]
A_84_P513046	AT4G25110	-0.413179	-1.09911	+	tair|ATMC2 (METACASPASE 2); caspase [AT4G25110.1]
A_84_P812905	AT3G22231	-0.187299	-1.06711	+	tair|PCC1 (PATHOGEN AND CIRCADIAN CONTROLLED 1) [AT3G22231.1]
A_84_P760741	AT3G11010	-0.914396	-1.06089		tair|disease resistance family protein / LRR family protein [AT3G11010.1]
A_84_P20706	AT5G59680	-0.807265	-1.0493		tair|leucine-rich repeat protein kinase, putative [AT5G59680.1]
A_84_P312233	AT4G23230	-0.497782	-1.04809		tair|protein kinase family protein [AT4G23230.1]
A_84_P137649	AT1G21250	-0.683414	-1.03585		tair|WAK1 (CELL WALL-ASSOCIATED KINASE); kinase [AT1G21250.1]
A_84_P559351	AT5G55460	-0.948322	-1.03278		tair|protease inhibitor/seed storage/lipid transfer protein (LTP) family protein [AT5G55460.1]
A_84_P23945	AT2G15040	-0.701922	-1.00879		tair|pseudogene, disease resistance protein-related, low similarity to disease resistance protein Cf-2.1 (Lycopersicon pimpinellifolium) GI:1184075; contains Pfam profile PF00560: Leucine Rich Repeat; blastp match of 38% identity and 4.4e-96 P-value to GP
A_84_P827314	AT4G11890	-0.571874	-1.00441		tair|protein kinase family protein [AT4G11890.2]
A_84_P17607	AT4G21380	-0.339664	-1.00165		tair|ARK3 (Arabidopsis Receptor Kinase 3); kinase [AT4G21380.1]
A_84_P13353	AT1G66390	-3.78861	-1.72025	-	tair|PAP2 (PRODUCTION OF ANTHOCYANIN PIGMENT 2); DNA binding / transcription factor [AT1G66390.1]
A_84_P74014	AT3G11340	-3.10895	-1.40548	-	tair|UDP-glucoronosyl/UDP-glucosyl transferase family protein [AT3G11340.1]
A_84_P22136	AT3G16360	-3.08654	-1.48951	-	tair|AHP4 (HPT PHOSPHOTRANSMITTER 4); histidine phosphotransfer kinase/ transferase, transferring phosphorus-containing groups [AT3G16360.1]
A_84_P18549	AT4G20370	-2.85134	-1.6029	-	tair|TSF (TWIN SISTER OF FT); phosphatidylethanolamine binding [AT4G20370.1]
A_84_P10196	AT5G22300	-2.69758	-1.14769	-	tair|NIT4 (NITRILASE 4) [AT5G22300.1]
A_84_P12725	AT3G28510	-2.55621	-1.86105		tair|AAA-type ATPase family protein [AT3G28510.1]
A_84_P14226	AT1G10070	-2.5552	-1.0129	-	tair|ATBCAT-2; branched-chain-amino-acid transaminase/ catalytic [AT1G10070.1]
A_84_P19342	AT3G13610	-2.36127	-1.0623		tair|oxidoreductase, 2OG-Fe(II) oxygenase family protein [AT3G13610.1]
A_84_P81249	AT2G44240	-2.31625	-1.55267		tair|similar to unknown protein [Arabidopsis thaliana] (TAIR:AT2G44220.1); similar to unnamed protein product [Vitis vinifera] (GB:CAO67164.1); contains InterPro domain Protein of unknown function DUF239, plant (InterPro:IPR004314) [AT2G44240.1]
A_84_P23968	AT2G13810	-2.25312	-1.20905	-	tair|ALD1 (AGD2-LIKE DEFENSE RESPONSE PROTEIN1); transaminase [AT2G13810.1]
A_84_P111802	AT5G18130	-2.22284	-1.24727	-	tair|similar to unknown protein [Arabidopsis thaliana] (TAIR:AT3G03870.2); similar to unknown [Medicago truncatula] (GB:ABK28852.1) [AT5G18130.1]
A_84_P14446	AT2G19190	-2.03572	-1.00938		tair|FRK1 (FLG22-INDUCED RECEPTOR-LIKE KINASE 1); kinase [AT2G19190.1]
A_84_P152688	AT4G04955	-1.98807	-1.08324	-	tair|ATALN (ARABIDOPSIS ALLANTOINASE); allantoinase/ hydrolase [AT4G04955.1]
A_84_P21916	AT1G19250	-1.969	-1.22977		tair|FMO1 (FLAVIN-DEPENDENT MONOOXYGENASE 1); monooxygenase [AT1G19250.1]
A_84_P12940	AT4G35180	-1.94921	-1.16545		tair|LHT7 (LYS/HIS TRANSPORTER 7); amino acid transmembrane transporter [AT4G35180.1]
A_84_P17884	AT5G63225	-1.81223	-1.09433		tair|glycosyl hydrolase family protein 17 [AT5G63225.1]
A_84_P12851	AT4G10500	-1.80478	-1.0261		tair|oxidoreductase, 2OG-Fe(II) oxygenase family protein [AT4G10500.1]
A_84_P14999	AT1G64370	-1.78735	-1.06065	-	tair|unknown protein [AT1G64370.1]
A_84_P16173	AT1G28480	-1.71996	-1.16003		tair|GRX480; thiol-disulfide exchange intermediate [AT1G28480.1]
A_84_P23070	AT3G22740	-1.71136	-1.09653		tair|HMT3 (Homocysteine S-methyltransferase 3); homocysteine S-methyltransferase [AT3G22740.1]
A_84_P23919	AT2G35980	-1.70727	-1.36974		tair|YLS9 (YELLOW-LEAF-SPECIFIC GENE 9) [AT2G35980.1]
A_84_P814710	AT1G14870	-1.68688	-1.58293		tair|Identical to Uncharacterized protein At1g14870 [Arabidopsis Thaliana] (GB:Q9LQU4); similar to unknown protein [Arabidopsis thaliana] (TAIR:AT5G35525.1); similar to unnamed protein product [Vitis vinifera] (GB:CAO42338.1); contains InterPro domain Asp
A_84_P145049	AT1G14880	-1.62563	-1.89939		tair|similar to unknown protein [Arabidopsis thaliana] (TAIR:AT1G14870.1); similar to unnamed protein product [Vitis vinifera] (GB:CAO42338.1); similar to unnamed protein product [Vitis vinifera] (GB:CAO42335.1); contains InterPro domain Protein of unknow
A_84_P63150	AT5G53420	-1.62018	-1.01846	-	tair|similar to unknown protein [Arabidopsis thaliana] (TAIR:AT4G27900.1); similar to unknown protein [Arabidopsis thaliana] (TAIR:AT4G27900.2); similar to Os05g0595300 [Oryza sativa (japonica cultivar-group)] (GB:NP_001056514.1); similar to hypothetical
A_84_P243525	AT5G65040	-1.59881	-1.02093	-	tair|senescence-associated protein-related [AT5G65040.1]
A_84_P106016	AT1G15125	-1.53338	-1.32921		tair|S-adenosylmethionine-dependent methyltransferase [AT1G15125.1]
A_84_P12371	AT1G16510	-1.49561	-1.1772		tair|auxin-responsive family protein [AT1G16510.1]
A_84_P10290	AT5G55930	-1.40355	-1.41021		tair|ATOPT1 (oligopeptide transporter 1); oligopeptide transporter [AT5G55930.1]
A_84_P15864	AT5G18470	-1.40037	-1.18244		tair|curculin-like (mannose-binding) lectin family protein [AT5G18470.1]
A_84_P10935	AT4G01380	-1.39877	-1.00838		tair|plastocyanin-like domain-containing protein [AT4G01380.1]
A_84_P13059	AT5G37600	-1.38813	-1.15322		tair|ATGSR1 (Arabidopsis thaliana glutamine synthase clone R1); glutamate-ammonia ligase [AT5G37600.1]
A_84_P11903	AT1G06160	-1.36778	-1.03522		tair|ethylene-responsive factor, putative [AT1G06160.1]
A_84_P530104	AT5G52740	-1.3581	-1.06026		tair|heavy-metal-associated domain-containing protein [AT5G52740.1]
A_84_P12178	AT1G56120	-1.32976	-1.01088		tair|leucine-rich repeat family protein / protein kinase family protein [AT1G56120.1]
A_84_P12212	AT1G56060	-1.32629	-1.00607		tair|similar to unknown protein [Arabidopsis thaliana] (TAIR:AT2G32190.1); similar to unnamed protein product [Vitis vinifera] (GB:CAO68639.1); contains domain PD188784 (PD188784) [AT1G56060.1]
A_84_P172941	AT2G18690	-1.28897	-1.04842		tair|similar to unknown protein [Arabidopsis thaliana] (TAIR:AT2G18680.1); similar to hypothetical protein OsI_029427 [Oryza sativa (indica cultivar-group)] (GB:EAZ08195.1) [AT2G18690.1]
A_84_P15120	AT1G33840	-1.24472	-1.74987		tair|similar to unknown protein [Arabidopsis thaliana] (TAIR:AT5G01750.2); similar to unnamed protein product [Vitis vinifera] (GB:CAO48825.1); contains InterPro domain Protein of unknown function DUF567 (InterPro:IPR007612) [AT1G33840.1]
A_84_P760629	AT3G04717	-1.19775	-1.10407		tair|Encodes a Wound-induced protein (WIP) family protein [AT3G04717.1]
A_84_P515865	AT5G26690	-1.16143	-1.0709		tair|heavy-metal-associated domain-containing protein [AT5G26690.1]
A_84_P785340	AT1G56150	-1.11691	-1.07433		tair|auxin-responsive family protein [AT1G56150.1]
A_84_P223559	AT2G14560	-1.04652	-2.08374	+	tair|similar to unknown protein [Arabidopsis thaliana] (TAIR:AT1G33840.1); similar to unnamed protein product [Vitis vinifera] (GB:CAO48825.1); contains InterPro domain Protein of unknown function DUF567 (InterPro:IPR007612) [AT2G14560.1]
A_84_P188254	AT4G23140	-1.03112	-1.1257		tair|CRK6 (CYSTEINE-RICH RLK 6); kinase [AT4G23140.1]
A_84_P250315	AT2G18660	-1.0142	-1.37947		tair|EXLB3 (EXPANSIN-LIKE B3 PRECURSOR) [AT2G18660.1]
Symbols (+ and -) show statistical significance of the interaction effect (adjusted p-value ≤ 0.001). +, fold change that is significantly larger in AOpro(wt)-AO plants than in AOpro(mut)-AO plants; -, fold change that is significantly smaller in AOpro(wt)-AO plants than in AOpro(mut)-AO plants.
