# Supplementary material for: Arabidopsis nitrate-induced aspartate oxidase gene expression is necessary to maintain metabolic balance under nitrogen nutrient fluctuation
Source: Commun Biol. 2022 May 9;5:432. doi: 10.1038/s42003-022-03399-5 (PMC9085827; doi:10.1038/s42003-022-03399-5)
Supplement: Supplementary file 15 — Supplementary Data 13 [file 42003_2022_3399_MOESM15_ESM.xlsx]

## Sheet: S13
Supplementary Data 13 Gene ontology term enrichment analysis of genes which responded to nitrogen starvation in AOpro(wt)-AO plants
Biological process	Assigned genes	Total genes of the process	P-value
response to nitrate	11	33	1.46e-12
negative regulation of transcription by RNA polymerase II	5	41	0.014
cytokinin-activated signaling pathway	6	57	0.00336
cellular response to cytokinin stimulus	6	63	0.00577
response to cytokinin	7	105	0.00745
response to nitrogen compound	13	208	7.11e-07
response to inorganic substance	19	738	8.26e-05
response to oxygen-containing compound	31	1433	1.36e-07
response to hormone	21	1241	0.0127
response to chemical	43	2549	3.34e-08
response to endogenous stimulus	21	1271	0.0182
response to organic substance	25	1643	0.00914
response to stimulus	64	5506	6.77e-07
