# Supplementary material for: Arabidopsis nitrate-induced aspartate oxidase gene expression is necessary to maintain metabolic balance under nitrogen nutrient fluctuation
Source: Commun Biol. 2022 May 9;5:432. doi: 10.1038/s42003-022-03399-5 (PMC9085827; doi:10.1038/s42003-022-03399-5)
Supplement: Supplementary file 16 — Supplementary Data 14 [file 42003_2022_3399_MOESM16_ESM.xlsx]

## Sheet: S14
Supplementary Data 14 Gene ontology term enrichment analysis of genes which responded to nitrogen starvation in AOpro(mut)-AO plants
Biological process	Assigned genes	Total genes of the process	P-value
response to nitrate	3	33	0.0407
response to oxygen-containing compound	11	1433	0.00409
response to chemical	14	2549	0.00539
