# Supplementary material for: Arabidopsis nitrate-induced aspartate oxidase gene expression is necessary to maintain metabolic balance under nitrogen nutrient fluctuation
Source: Commun Biol. 2022 May 9;5:432. doi: 10.1038/s42003-022-03399-5 (PMC9085827; doi:10.1038/s42003-022-03399-5)
Supplement: Supplementary file 17 — Supplementary Data 15 [file 42003_2022_3399_MOESM17_ESM.xlsx]

## Sheet: S15
Supplementary Data 15 Gene ontology term enrichment analysis of genes which responded to nitrogen re-supplement in AOpro(wt)-AO plants
Biological process	Assigned genes	Total genes of the process	P-value
response to nitrate	10	33	4.58e-10
salicylic acid mediated signaling pathway	6	46	0.00308
cellular response to cytokinin stimulus	8	63	5.67e-05
cytokinin-activated signaling pathway	7	57	0.000551
negative regulation of transcription by RNA polymerase II	5	41	0.034
cellular response to salicylic acid stimulus	6	55	0.008
response to sucrose	7	70	0.00199
response to disaccharide	7	72	0.00237
response to cytokinin	10	105	1.19e-05
response to salicylic acid	10	156	0.0004
response to nitrogen compound	13	208	6.77e-06
response to carbohydrate	9	153	0.00337
response to starvation	10	203	0.00396
response to nutrient levels	10	232	0.0124
response to extracellular stimulus	11	272	0.00738
response to organic cyclic compound	11	286	0.0117
organic acid biosynthetic process	15	459	0.00149
carboxylic acid biosynthetic process	14	430	0.00377
cellular response to organic substance	21	695	2.61e-05
hormone-mediated signaling pathway	13	448	0.0302
response to oxygen-containing compound	41	1433	3.93e-12
response to inorganic substance	21	738	7.11e-05
cellular response to endogenous stimulus	15	549	0.0126
cellular response to hormone stimulus	14	517	0.0293
cellular response to oxygen-containing compound	14	518	0.03
small molecule biosynthetic process	16	611	0.0102
response to organic substance	41	1643	3.37e-10
cellular response to chemical stimulus	27	1120	1.9e-05
response to chemical	61	2549	2.76e-16
response to external stimulus	32	1534	1.95e-05
response to endogenous stimulus	26	1271	0.000879
response to hormone	25	1241	0.002
response to external biotic stimulus	22	1106	0.0121
response to other organism	22	1106	0.0121
response to biotic stimulus	22	1108	0.0124
organic acid metabolic process	20	1013	0.0379
biological process involved in interspecies interaction between organisms	22	1119	0.0145
cell communication	29	1708	0.00713
response to stimulus	82	5506	3.53e-11
cellular response to stimulus	38	2607	0.00692
response to stress	46	3192	0.000679
regulation of biological process	63	5380	0.00307
regulation of cellular process	54	4687	0.0439
biological regulation	67	5933	0.00462
