# Supplementary material for: Arabidopsis nitrate-induced aspartate oxidase gene expression is necessary to maintain metabolic balance under nitrogen nutrient fluctuation
Source: Commun Biol. 2022 May 9;5:432. doi: 10.1038/s42003-022-03399-5 (PMC9085827; doi:10.1038/s42003-022-03399-5)
Supplement: Supplementary file 18 — Supplementary Data 16 [file 42003_2022_3399_MOESM18_ESM.xlsx]

## Sheet: S16
Supplementary Data16 Gene ontology term enrichment analysis of genes which responded to nitrogen re-supplement in AOpro(mut)-AO plants
Biological process	Assigned genes	Total genes of the process	P-value
cellular response to salicylic acid stimulus	4	55	0.00125
response to salicylic acid	6	156	4.62e-05
cellular response to organic cyclic compound	4	132	0.0353
response to organic cyclic compound	6	286	0.00151
cellular response to organic substance	9	695	8.13e-05
cellular response to chemical stimulus	9	1120	0.00437
response to organic substance	11	1643	0.0013
response to chemical	12	2549	0.0136
