# Supplementary material for: Arabidopsis nitrate-induced aspartate oxidase gene expression is necessary to maintain metabolic balance under nitrogen nutrient fluctuation
Source: Commun Biol. 2022 May 9;5:432. doi: 10.1038/s42003-022-03399-5 (PMC9085827; doi:10.1038/s42003-022-03399-5)
Supplement: Supplementary file 19 — Supplementary Data 17 [file 42003_2022_3399_MOESM19_ESM.xlsx]

## Sheet: Sheet1
Supplementary Data 17 PCR primers used for qPCR, cloning, genotyping, or preparation of DNA probes
Gene	Primer Name	Sequence (5' to 3')
qPCR
AO	AO-qF	TCACCACTGCTGAGAGGAAA
	AO-qR	TGTTCCCATCCATGTTCAAA
QS	QS-qF	CGAATAAGGAGCTGCCAGAC
	QS-qR	TCCACCATAACGTCAAACCA
NMNAT	NMNAT-qF	CCGGTGTTTGGATCCCTGAA
	NMNAT-qR	AACCCTCGCGAAATGCATTG
IAA2	(Konishi and Yanagisawa, 2011)	CTGGATGTTGGTTGGTGATG
	https://doi.org/10.1016/j.bbrc.2011.07.008	TCGGATCCCTTCATGATTCT
UBQ10	(Czechowski et al., 2005)	GGCCTTGTATAATCCCTGATGAATAAG
	https://doi.org/10.1104/pp.105.063743	AAAGAGATAACAGGAACGGAAACATAGT
PEX4	(Czechowski et al., 2005)	CTGCGACTCAGGGAATCTTCTAA
		TTGTGCCATTGAATTGAACCC
Cloning of the AO promoter
AO (-2137 to +868)	AOpro3000-FW-Hind3	GTGAAGCTTGCTATTGTACATCTTGTTTTGCTG
	AOpro-RV-Nco1	GTGCCATGGCCGACCTTAAAGCTCCTACAAAAA
AO (-1796 to +868)	AOpro2650-FW-Hind3	GTGAAGCTTGCAATATATAAGAGGGGTAGTAAT
	AOpro-RV-Nco1	GTGCCATGGCCGACCTTAAAGCTCCTACAAAAA
AO (-1423 to +868)	AOpro2300-FW-Hind3	GTGAAGCTTGAGGTTCTATCATTAATTTACGTG
	AOpro-RV-Nco1	GTGCCATGGCCGACCTTAAAGCTCCTACAAAAA
AO (-1130 to +868)	AOpro2000-FW-Hind3	GTGAAGCTTGGGTTTAATTTAGGCCTCTGGAAA
	AOpro-RV-Nco1	GTGCCATGGCCGACCTTAAAGCTCCTACAAAAA
AO (-834 to +868)	AOpro1700-FW-Hind3	GTGAAGCTTATGCATACATCAACACCATGACTG
	AOpro-RV-Nco1	GTGCCATGGCCGACCTTAAAGCTCCTACAAAAA
AO (-504 to +868)	AOpro1350-FW-Hind3	GTGAAGCTTTTTTCAGTTGTCTGATGGAAAATT
	AOpro-RV-Nco1	GTGCCATGGCCGACCTTAAAGCTCCTACAAAAA
AO (-164 to -868)	AOpro1000-FW-Hind3	GTGAAGCTTACACATCTTGAGCTACCGTTGTTA
	AOpro-RV-Nco1	GTGCCATGGCCGACCTTAAAGCTCCTACAAAAA
Site-directed mutagenesis of the AO promoter
1st round
AO (Mutant)(-2137 to -341)	AOpro1700-FW-Hind3	GTGAAGCTTATGCATACATCAACACCATGACTG
	AO-comp-mut1-RV	ATCTCCCACTGCAACAACTATTTA
AO (Mutant)( -360 to -2)	AO-comp-mut1-FW	TAGTTGTTGCAGTGGGAGATTTGC
	AOpro-RV-Nco1	GTGCCATGGCCGACCTTAAAGCTCCTACAAAAA
2nd round
AO (Mutant)(-834 to +868)	AOpro1700-FW-Hind3	GTGAAGCTTATGCATACATCAACACCATGACTG
	AOpro-RV-Nco1	GTGCCATGGCCGACCTTAAAGCTCCTACAAAAA
Cloning of genomic DNA for AO locus (+871 to +4681)
AO	AOcds FW	CTCCCATGGCGGCTCATGTTTCTACTGGA
	AOgenome RV-Xba	GAGTCTAGAACGTGGTAATTCTGTTTCATCCTT
Genotyping
Wild-type AO	AO-SALK-FW	GAACACCGAAAAACCGACTGAAGA
	AO-comp-seq	AATGCTCGTTCCTCAAATTCGTGA
T-DNA inserted AO	LBb1.3	ATTTTGCCGATTTCGGAAC
	AO-SALK- RV	AACCGCCTTGAGCTCCAACTAGCT
Probe DNA for EMSA
Wild-type probe
P1 (-504 to -405)	AOp11-FW+oligoZ	GTCTAGACTGCAGCTGTGCGATTTTCAGTTGTCTGATGGAAAATTC
	AOp11-RV+oligoY	GCAAGCTTGTCAGCATGCGGAGAGAAAAACTATTTGGATTTTGGAG
P2 (-429 to -325)	AOp12-FW+oligoZ	GTCTAGACTGCAGCTGTGCGACTCCAAAATCCAAATAGTTTTTCTC
	AOp12-RV+oligoY	GCAAGCTTGTCAGCATGCGGACTCGTGGCCAATGCAAATCT
P3 (-344 to -245)	AOp13-FW+oligoZ	GTCTAGACTGCAGCTGTGCGAAGATTTGCATTGGCCACGAG
	AOp13-RV+oligoY	GCAAGCTTGTCAGCATGCGGAACTTTAAATATGTGTTCATACATGCA
P4 (-305 to -206)	AOp14-FW+oligoZ	GTCTAGACTGCAGCTGTGCGACTTTTTCCATGATTCTTCTAGTC
	AOp14-RV+oligoY	GCAAGCTTGTCAGCATGCGGAGCAAATTAAATTTAAAAGAATTCTAAC
P5 (-232 to -138)	AOp15-FW+oligoZ	GTCTAGACTGCAGCTGTGCGAGTTAGAATTCTTTTAAATTTAATTTGC
	AOp15-RV+oligoY	GCAAGCTTGTCAGCATGCGGAAAATAACAACGGTAGCTCAAG
mutant probe
1st round
Mut 1 (-429 to -325)	AOp12-FW+oligoZ	GTCTAGACTGCAGCTGTGCGACTCCAAAATCCAAATAGTTTTTCTC
	AOpmut1-RV+oligoY	GCAAGCTTGTCAGCATGCGGACTCGTGGCCAATGCAAATCTCCCACTGCAACAACTATTTATTTCTATAAC
Mut 2 (-429 to -356)	AOp12-FW+oligoZ	GTCTAGACTGCAGCTGTGCGACTCCAAAATCCAAATAGTTTTTCTC
	AOpmut2-RV	AACTATTTCTGTATATAACTATAATTTCTGGAA
Mut 2 (-375 to -325)	AOpmut2-FW	AGTTATATACAGAAATAGTTGTGGCCGTTGGA
	AOp12-RV+oligoY	GCAAGCTTGTCAGCATGCGGACTCGTGGCCAATGCAAATCT
Mut 3 (-429 to -371)	AOp12-FW+oligoZ	GTCTAGACTGCAGCTGTGCGACTCCAAAATCCAAATAGTTTTTCTC
	AOpmut3-RV	TAACTATACTGTATGGAAAAAGAAAAAAAAAATGGAG
Mut 3 (-390 to -325)	AOpmut3-FW	TTTTCCATACAGTATAGTTATAGAAATAAATAGTTG
	AOp12-RV+oligoY	GCAAGCTTGTCAGCATGCGGACTCGTGGCCAATGCAAATCT
2nd round for Mut2 and Mut3
Mut2 and Mut3 (-429 to -325)	AOp12-FW+oligoZ	GTCTAGACTGCAGCTGTGCGACTCCAAAATCCAAATAGTTTTTCTC
	AOp12-RV+oligoY	GCAAGCTTGTCAGCATGCGGACTCGTGGCCAATGCAAATCT
Sequences underlined are for creation of a restiction enzyme or primer annealing site.
